# Supplementary material for: BMP Inhibition in Seminomas Initiates Acquisition of Pluripotency via NODAL Signaling Resulting in Reprogramming to an Embryonal Carcinoma
Source: PLoS Genet. 2015 Jul 30;11(7):e1005415. doi: 10.1371/journal.pgen.1005415 (PMC4520454; doi:10.1371/journal.pgen.1005415)
Supplement: S1 Data — (XLSX) [file pgen.1005415.s008.xlsx]

## Sheet: B - 601 diff. methyl. genes
CpG_ID	SYMBOL	TCAM in vitro 5mC	TCAM-1w-1 5mC	TCAM-1w-2 5mC	TCAM-2w-1 5mC	TCAM-2w-2 5mC	TCAM-4w-1 5mC	TCAM-4w-2 5mC	TCAM-6w-1 5mC	TCAM-6w-2 5mC	TCAM in vitro GEX	TCAM-1W-1 GEX	TCAM-1W-2 GEX	TCAM-2W-1 GEX	TCAM-2W-2 GEX	TCAM-4W-1 GEX	TCAM-4W-2 GEX	TCAM-6W-1 GEX	TCAM-6W-2 GEX
cg09357276	ZFP42	0.841516	0.847181	0.853406	0.752447	0.702521	0.369349	0.371738	0.208914	0.234733	109.909	127.812	153.737	590.854	1136.31	3081.64	3021.75	4239.72	4156.57
cg08460629	OR7E156P	0.759483	0.708068	0.703783	0.516132	0.548974	0.0964325	0.161774	0.0631086	0.139546	1139.32	610.23	590.766	419.469	493.701	223.244	247.787	130.004	123.739
cg18927185	HLA-DPB2	0.944983	0.856855	0.849727	0.716173	0.713867	0.188989	0.174838	0.153398	0.228961	220.446	227.98	230.838	260.914	248.874	328.253	334.231	326.949	319.828
cg14189571	ZFP42	0.955837	0.923432	0.920545	0.921481	0.749818	0.229448	0.352689	0.0936535	0.0888872	109.909	127.812	153.737	590.854	1136.31	3081.64	3021.75	4239.72	4156.57
cg24896649	ZFP42	0.907268	0.91134	0.904623	0.863641	0.830354	0.43353	0.459801	0.248248	0.194448	109.909	127.812	153.737	590.854	1136.31	3081.64	3021.75	4239.72	4156.57
cg11638298	ZFP42	0.830165	0.859456	0.860466	0.725218	0.760963	0.279012	0.29579	0.1078	0.106098	109.909	127.812	153.737	590.854	1136.31	3081.64	3021.75	4239.72	4156.57
cg22283925	ZFP42	0.958065	0.962832	0.925331	0.856589	0.805899	0.194027	0.263847	0.0826263	0.0780201	109.909	127.812	153.737	590.854	1136.31	3081.64	3021.75	4239.72	4156.57
cg15641339	HDGFL1	0.88479	0.958468	0.917939	0.857922	0.881943	0.390578	0.364462	0.208287	0.262436	112.431	114.754	106.034	203.943	215.739	607.727	579.966	779.195	679.478
cg06274159	ZFP42	0.878277	0.918027	0.924835	0.892742	0.795566	0.214637	0.291355	0.0993419	0.084425	109.909	127.812	153.737	590.854	1136.31	3081.64	3021.75	4239.72	4156.57
cg24519147	ZFP42	0.948683	0.964263	0.964524	0.925923	0.895946	0.300185	0.405295	0.114707	0.101812	109.909	127.812	153.737	590.854	1136.31	3081.64	3021.75	4239.72	4156.57
cg25374649	C18orf10	0.0753371	0.179218	0.179985	0.413763	0.316987	0.749373	0.673894	0.854858	0.855562	670.893	504.526	509.821	438.342	489.827	430.596	491.547	442.114	411.76
cg26398286	ZFP42	0.681411	0.714907	0.681932	0.625884	0.485174	0.144475	0.158305	0.0760579	0.0774877	109.909	127.812	153.737	590.854	1136.31	3081.64	3021.75	4239.72	4156.57
cg12704432	ZFP42	0.851287	0.831877	0.822469	0.813344	0.751848	0.318391	0.180513	0.038251	0.0379781	109.909	127.812	153.737	590.854	1136.31	3081.64	3021.75	4239.72	4156.57
cg18034737	ZFP42	0.958717	0.934657	0.96181	0.941376	0.825671	0.184727	0.242817	0.0855735	0.0647158	109.909	127.812	153.737	590.854	1136.31	3081.64	3021.75	4239.72	4156.57
cg01044476	DPPA3	0.687653	0.612472	0.630147	0.358655	0.394563	0.0846285	0.0839824	0.0599065	0.0661264	136.628	725.107	565.372	1496.11	1674.62	2728.01	2835.62	2831.11	2505.16
cg14817655	ZFP42	0.903984	0.927974	0.927297	0.887133	0.876626	0.447347	0.52011	0.273626	0.218923	109.909	127.812	153.737	590.854	1136.31	3081.64	3021.75	4239.72	4156.57
cg23694371	GABRB3	0.942857	0.896411	0.897275	0.768337	0.799345	0.230237	0.424959	0.112161	0.0934307	195.533	222.455	221.669	293.206	298.287	646.537	568.993	650.76	662.681
cg03930485	HDGFL1	0.919518	0.892036	0.882508	0.856613	0.871647	0.429325	0.498799	0.303098	0.292825	112.431	114.754	106.034	203.943	215.739	607.727	579.966	779.195	679.478
cg05276066	HDGFL1	0.900243	0.912283	0.903108	0.886161	0.837164	0.517357	0.522521	0.251608	0.322737	112.431	114.754	106.034	203.943	215.739	607.727	579.966	779.195	679.478
cg18959411	ACAT2	0.903638	0.936045	0.923452	0.710807	0.785873	0.12874	0.133309	0.0390811	0.0485654	505.872	535.011	488.71	846.789	729.264	1920.46	1583.97	2123.05	1834.96
cg27634344	ZFP42	0.857546	0.881651	0.857396	0.85822	0.855771	0.241488	0.27587	0.0877657	0.0825535	109.909	127.812	153.737	590.854	1136.31	3081.64	3021.75	4239.72	4156.57
cg10242602	ZFP42	0.886608	0.892253	0.912567	0.871172	0.877474	0.254953	0.416102	0.112796	0.0993074	109.909	127.812	153.737	590.854	1136.31	3081.64	3021.75	4239.72	4156.57
cg09883286	USP44	0.749629	0.685952	0.724597	0.616491	0.621637	0.137708	0.142095	0.12855	0.160778	137.998	127.623	154.885	196.866	178.717	350.07	346.286	354.509	303.931
cg23500094	ACAT2	0.959051	0.97392	0.946476	0.674286	0.739089	0.134377	0.142333	0.038862	0.0532848	505.872	535.011	488.71	846.789	729.264	1920.46	1583.97	2123.05	1834.96
cg02731193	GCLC	0.783987	0.66455	0.674862	0.486099	0.474511	0.243224	0.191663	0.149437	0.222404	198.739	241.516	258.21	279.59	281.191	330.149	337.344	362.222	338.917
cg25736982	ACAT2	0.915453	0.907116	0.902147	0.700485	0.788586	0.165161	0.144485	0.0690558	0.0596722	505.872	535.011	488.71	846.789	729.264	1920.46	1583.97	2123.05	1834.96
cg05055782	GPX1	0.686853	0.592502	0.612936	0.279586	0.384026	0.128808	0.14936	0.0942922	0.0819295	543.363	1142.24	1280.21	2487.94	2305.23	2913.33	3057.35	3371.81	3764.2
cg16540442	DND1	0.8051	0.741732	0.705854	0.596396	0.575286	0.182108	0.197202	0.149358	0.109343	122.854	158.34	155.507	254.616	287.152	458.763	487.627	541.814	449.794
cg22376897	ARSE	0.605515	0.578795	0.616587	0.364349	0.422203	0.0777235	0.106316	0.0511621	0.0565071	102.472	102.408	106.995	153.623	155.236	240.257	217.05	283.926	265.346
cg00708789	PROM1	0.156752	0.239316	0.253549	0.644456	0.56473	0.812377	0.678278	0.836648	0.782434	4476.14	4306.01	4270.01	2533.34	2529.24	1214.75	1280.21	604.664	742.262
cg20408505	HLA-A	0.949986	0.819279	0.855458	0.731326	0.687038	0.389446	0.405842	0.297108	0.32751	1065.91	1389.87	1190.85	1521.69	1866.64	2466.22	2474.4	2739.12	2333.74
cg25730584	AUTS2	0.838834	0.656811	0.734971	0.297484	0.250606	0.084953	0.0862996	0.0621612	0.0638644	412.791	489.827	498.939	657.482	650.582	755.67	772.29	788.38	698.806
cg22052056	DNMT3B	0.783894	0.69061	0.725112	0.408186	0.45415	0.0866639	0.092016	0.0301566	0.0391498	258.181	1077.86	916.431	2729.76	3694.44	5669.99	5067.55	6554.27	5359.6
cg03482411	UCKL1	0.829664	0.736204	0.73703	0.58419	0.545209	0.300734	0.331345	0.148075	0.0811691	948.671	1289.57	1182.28	1255.65	1408.14	1765.08	1846.01	2103.68	2004.96
cg03869874	CARKD	0.64022	0.686369	0.702427	0.520218	0.576791	0.207303	0.244565	0.083186	0.0964011	191.971	246.724	212.819	293.671	276.072	382.295	385.697	472.555	430.852
cg05782377	C1orf187	0.703569	0.626341	0.650105	0.502219	0.540288	0.165271	0.230259	0.124298	0.0923526	116.777	119.697	121.831	134.337	143.216	212.041	188.679	211.584	245.48
cg05841486	SH2B3	0.946285	0.905646	0.907685	0.777093	0.845994	0.424443	0.364541	0.224466	0.236405	227.181	214.617	239.343	441.141	454.373	806.359	967.127	1067.86	869.943
cg17224837	NMT2	0.300939	0.408671	0.359366	0.610528	0.548599	0.860249	0.826197	0.9122	0.880548	293.229	274.811	297.126	239.51	228.979	161.873	193.956	178.34	165.731
cg21097733	HOXB2	0.611077	0.596343	0.564858	0.250998	0.370283	0.0713772	0.0688485	0.05534	0.0597923	116.376	239.878	211.719	902.043	969.915	1704.28	1760.18	2198.61	1819.48
cg25976672	SH3BP4	0.0541995	0.115638	0.0730847	0.334076	0.384164	0.577243	0.507369	0.686644	0.612931	1180.5	1287.74	1272.26	900.56	963.695	568.432	543.497	425.092	451.757
cg00023415	RBM3	0.168178	0.139753	0.187254	0.417292	0.464815	0.878691	0.840609	0.94175	0.953409	1221.3	769.581	984.488	715.196	601.857	721.449	611.262	538.88	780.023
cg01552187	ACAT2	0.962678	0.9386	0.923563	0.763171	0.812667	0.403544	0.433933	0.152698	0.166621	505.872	535.011	488.71	846.789	729.264	1920.46	1583.97	2123.05	1834.96
cg09926418	MEG3	0.9623	0.885072	0.810262	0.755024	0.851104	0.595971	0.55723	0.202634	0.184613	121.814	140.4	132.34	629.959	525.577	1245.15	1898.95	4487.28	4981.69
cg11366901	ACAT2	0.934092	0.887107	0.884749	0.704594	0.692556	0.282241	0.268811	0.10044	0.0748524	505.872	535.011	488.71	846.789	729.264	1920.46	1583.97	2123.05	1834.96
cg23431988	PIWIL2	0.953297	0.929518	0.913354	0.874067	0.844788	0.469335	0.556411	0.156604	0.163667	93.419	107.001	99.4254	104.165	106.69	144.784	141.467	165.948	191.793
cg15298323	ACAT2	0.940838	0.900375	0.922268	0.895263	0.904667	0.201983	0.200341	0.0739509	0.0704352	505.872	535.011	488.71	846.789	729.264	1920.46	1583.97	2123.05	1834.96
cg24841244	CD3D	0.922496	0.908322	0.912268	0.880887	0.792491	0.489287	0.522727	0.292965	0.272601	106.618	106.841	112.438	134.231	137.94	181.355	199.493	207.683	224.144
cg09517075	PIWIL2	0.955177	0.956692	0.954625	0.886078	0.904702	0.437901	0.519964	0.20337	0.191182	93.419	107.001	99.4254	104.165	106.69	144.784	141.467	165.948	191.793
cg21497739	F8A1	0.685283	0.656971	0.668608	0.511509	0.511133	0.166638	0.162597	0.119879	0.133075	183.932	171.028	157.414	223.957	201.074	284.08	285.172	274.214	299.625
cg11203041	MGST1	0.667786	0.627403	0.647257	0.303549	0.314603	0.0547169	0.0634688	0.0715398	0.0737069	193.69	423.259	380.407	934.114	916.968	1257.2	1343.96	1312.06	1038.58
cg01831657	COL23A1	0.281707	0.249348	0.203564	0.366897	0.330255	0.756738	0.73035	0.895423	0.79441	1840.08	1662.94	1448.57	1383.71	1241.21	396.881	441.58	146.876	174.414
cg13372314	CNR1	0.16776	0.265386	0.243809	0.648611	0.484412	0.8063	0.758535	0.842588	0.836447	1618.11	1312.46	1113.9	660.076	600.874	275.378	286.444	172.367	149.588
cg06131755	ACAT2	0.883271	0.929335	0.91797	0.886692	0.824889	0.13389	0.119085	0.0463471	0.0347944	505.872	535.011	488.71	846.789	729.264	1920.46	1583.97	2123.05	1834.96
cg26988016	KEAP1	0.670859	0.684803	0.70178	0.610638	0.58951	0.19886	0.210182	0.136096	0.128307	195.793	203.108	206.583	232.33	255.931	331.688	302.967	328.688	325.42
cg13229857	NR5A2	0.802384	0.699691	0.720098	0.497935	0.574439	0.146244	0.159119	0.0989654	0.124869	114.82	172.227	158.982	276.417	277.485	560.097	540.589	555.38	429.255
cg14527610	PROM1	0.215604	0.0970985	0.18055	0.454294	0.294002	0.63816	0.602024	0.715679	0.750727	4476.14	4306.01	4270.01	2533.34	2529.24	1214.75	1280.21	604.664	742.262
cg22758680	ZNF398	0.919853	0.907702	0.909043	0.807976	0.800102	0.333723	0.460244	0.153746	0.119907	165.75	223.123	237.104	262.658	298.679	430.102	418.216	610.068	678.45
cg25600481	C17orf101	0.2825	0.322404	0.334495	0.557576	0.587427	0.826661	0.824378	0.897683	0.885173	248.704	210.294	237.624	180.08	196.008	145.674	144.069	135.945	128.969
cg20822448	ZNF512	0.916086	0.86252	0.875479	0.726595	0.667908	0.347125	0.373472	0.351055	0.387386	108.577	138.699	118.547	153.373	158.943	234.62	209.452	265.174	221.875
cg11684142	UCKL1	0.957592	0.93613	0.913389	0.751757	0.704594	0.445009	0.482191	0.323332	0.276284	948.671	1289.57	1182.28	1255.65	1408.14	1765.08	1846.01	2103.68	2004.96
cg12883479	HSPA1A	0.946225	0.917033	0.938289	0.918325	0.894234	0.507838	0.563771	0.255122	0.183539	106.006	121.548	121.614	247.32	231.53	557.568	893.166	1033.47	1357.77
cg18195352	NODAL	0.852261	0.608331	0.655724	0.200521	0.295351	0.0907886	0.097115	0.0784176	0.071257	95.4407	458.05	475.338	734.064	711.831	881.89	803.171	1024.03	959.156
cg22584335	ZNF512	0.902596	0.893805	0.905004	0.778381	0.838499	0.364168	0.406636	0.314245	0.371281	108.577	138.699	118.547	153.373	158.943	234.62	209.452	265.174	221.875
cg17515837	C15orf27	0.851825	0.803742	0.813726	0.657917	0.719445	0.323617	0.33906	0.246808	0.301739	123.898	157.052	141.747	194.229	172.89	225.535	234.414	245.997	222.252
cg01824466	TP53INP1	0.243197	0.34137	0.3346	0.672307	0.707956	0.834328	0.826145	0.93395	0.914505	433.16	392.02	396.934	326.829	344.682	261.27	293.988	232.662	245.997
cg00912946	UBQLN4	0.0331392	0.0883444	0.0784699	0.343515	0.286857	0.53605	0.489795	0.664315	0.648317	1257.72	1255.65	1141.6	1034.4	1170.48	712.999	813.814	602.172	586.349
cg06652329	IGF1	0.0563857	0.15068	0.224189	0.422191	0.387745	0.707096	0.70265	0.844001	0.776771	1568.12	1697.83	1728.28	961.35	1345.61	327.158	322.146	100.096	102.744
cg19062099	KCNN2	0.0272707	0.0538496	0.0593795	0.293165	0.17956	0.537441	0.567995	0.781491	0.620801	107.459	108.698	106.599	115.254	113.042	134.431	127.732	149.644	126.579
cg17494781	HSPA1A	0.920796	0.946645	0.927267	0.869612	0.860578	0.444267	0.472306	0.14582	0.14714	106.006	121.548	121.614	247.32	231.53	557.568	893.166	1033.47	1357.77
cg13804918	ACAT2	0.913464	0.952323	0.923391	0.683966	0.731019	0.389399	0.397291	0.100142	0.14358	505.872	535.011	488.71	846.789	729.264	1920.46	1583.97	2123.05	1834.96
cg05503991	JARID2	0.885658	0.846602	0.85564	0.636962	0.696184	0.14682	0.101647	0.0625734	0.0661947	962.707	1652.61	1758.19	2922.55	2826.29	4173.1	4724.84	4848.78	4108
cg07586435	PTPRF	0.889104	0.8974	0.882866	0.825367	0.770863	0.378161	0.408386	0.166978	0.185689	1072.92	1014.1	818.345	648.15	581.02	410.279	401.363	290.833	300.134
cg08724901	DET1	0.904567	0.729495	0.765014	0.488045	0.488426	0.0521858	0.0589924	0.0373621	0.037715	107.863	133.439	149.049	148.433	147.186	203.677	207.866	203.677	199.978
cg09085842	HSPA1A	0.878603	0.874436	0.899189	0.731729	0.795457	0.307062	0.290346	0.114351	0.0700235	106.006	121.548	121.614	247.32	231.53	557.568	893.166	1033.47	1357.77
cg10598353	HSPA1A	0.936418	0.947047	0.938804	0.918404	0.915714	0.484878	0.514815	0.155138	0.15526	106.006	121.548	121.614	247.32	231.53	557.568	893.166	1033.47	1357.77
cg22847691	HSPA1A	0.898486	0.822558	0.855311	0.743682	0.733244	0.389822	0.449612	0.201177	0.134513	106.006	121.548	121.614	247.32	231.53	557.568	893.166	1033.47	1357.77
cg25614364	PHF17	0.115203	0.256286	0.186483	0.472415	0.403113	0.72794	0.67341	0.848137	0.899778	136.288	121.55	137.939	147.727	142.58	216.647	179.589	237.753	189.231
cg19677203	HSPA1A	0.929638	0.877247	0.831168	0.698129	0.691819	0.39942	0.405629	0.200531	0.131104	106.006	121.548	121.614	247.32	231.53	557.568	893.166	1033.47	1357.77
cg07307426	DET1	0.843758	0.845036	0.804938	0.622907	0.679143	0.201863	0.224186	0.110913	0.0851446	112.772	138.487	117.274	146.446	143.045	198.056	210.088	242.393	214.918
cg13189271	JARID2	0.936794	0.765205	0.777789	0.610744	0.697052	0.123023	0.12914	0.0637621	0.0512167	962.707	1652.61	1758.19	2922.55	2826.29	4173.1	4724.84	4848.78	4108
cg20246273	RTN1	0.13971	0.224285	0.233166	0.434585	0.412647	0.63887	0.711296	0.831199	0.81107	174.049	154.543	163.749	135.689	155.382	126.554	115.372	110.977	115.462
cg03136712	DND1	0.886898	0.861042	0.855943	0.681282	0.712271	0.325871	0.335738	0.118437	0.0974045	122.854	158.34	155.507	254.616	287.152	458.763	487.627	541.814	449.794
cg20036302	DET1	0.886097	0.853905	0.856587	0.762238	0.74363	0.126419	0.137049	0.0676858	0.056978	112.772	138.487	117.274	146.446	143.045	198.056	210.088	242.393	214.918
cg21122656	HSPA1A	0.866518	0.851489	0.849112	0.704888	0.711286	0.323087	0.298704	0.160144	0.118166	106.006	121.548	121.614	247.32	231.53	557.568	893.166	1033.47	1357.77
cg24683514	ACAT2	0.841134	0.771732	0.738405	0.63269	0.578594	0.300367	0.313744	0.0956661	0.0982437	505.872	535.011	488.71	846.789	729.264	1920.46	1583.97	2123.05	1834.96
cg24686153	NEDD4	0.0979904	0.212798	0.182381	0.38971	0.381117	0.68199	0.645879	0.901171	0.78643	152.04	143.319	143.613	140.968	137.737	131.825	134.17	127.034	126.948
ch.1.1356605F	PTPRF	0.0392188	0.0970147	0.0698166	0.316335	0.178113	0.518555	0.577122	0.675036	0.622805	3364.78	3326.65	2784.99	2562.01	2601.42	1703.02	1491.71	1164.9	927.931
cg09850101	RTN1	0.122577	0.278318	0.181535	0.450606	0.372942	0.805611	0.740216	0.813405	0.770246	174.049	154.543	163.749	135.689	155.382	126.554	115.372	110.977	115.462
cg15609321	ZNF512	0.886777	0.892442	0.875564	0.854903	0.808035	0.308134	0.378521	0.252259	0.304572	108.577	138.699	118.547	153.373	158.943	234.62	209.452	265.174	221.875
cg01639032	HSPA1A	0.918584	0.858532	0.856872	0.713332	0.726789	0.460677	0.44723	0.326007	0.26678	106.006	121.548	121.614	247.32	231.53	557.568	893.166	1033.47	1357.77
cg10432632	ACAT2	0.91983	0.953978	0.934186	0.492421	0.659651	0.117191	0.117148	0.0387067	0.0440888	505.872	535.011	488.71	846.789	729.264	1920.46	1583.97	2123.05	1834.96
cg04667141	DET1	0.974506	0.951174	0.953858	0.672514	0.729055	0.0683971	0.0743593	0.0349075	0.0353331	112.772	138.487	117.274	146.446	143.045	198.056	210.088	242.393	214.918
cg16165294	S100A11	0.919703	0.87759	0.890298	0.781542	0.764666	0.352724	0.402991	0.185045	0.196259	541.974	267.138	309.666	560.37	825.59	1375.69	1679.51	1751.89	1572.11
cg14796261	DET1	0.959486	0.944423	0.956878	0.836367	0.871158	0.101213	0.157132	0.0430731	0.0442626	112.772	138.487	117.274	146.446	143.045	198.056	210.088	242.393	214.918
cg02247582	ZNF512	0.926457	0.924592	0.942996	0.870631	0.871122	0.274184	0.337314	0.239946	0.290265	108.577	138.699	118.547	153.373	158.943	234.62	209.452	265.174	221.875
ch.1.4603470R	PCNXL2	0.0230533	0.158652	0.0627575	0.246568	0.201398	0.573784	0.577221	0.725048	0.65851	131.03	152.498	154.592	151.936	155.671	149.016	139.392	159.751	166.378
cg08539067	GPX1	0.715121	0.657122	0.679591	0.417247	0.473644	0.144494	0.133754	0.103891	0.0889514	543.363	1142.24	1280.21	2487.94	2305.23	2913.33	3057.35	3371.81	3764.2
cg26797722	JARID2	0.847036	0.763565	0.777697	0.582318	0.623641	0.146381	0.256105	0.0928054	0.0974915	962.707	1652.61	1758.19	2922.55	2826.29	4173.1	4724.84	4848.78	4108
cg00074818	CLDN23	0.84264	0.804847	0.806691	0.57154	0.663585	0.189658	0.200696	0.101493	0.102354	231.96	182.035	212.009	297.989	346.384	410.148	424.869	460.167	439.683
cg05601012	CUGBP1	0.0674933	0.236969	0.177567	0.43842	0.411782	0.713216	0.689195	0.904651	0.893042	210.154	279.833	228.455	256.377	278.99	277.926	320.488	321.447	330.383
cg09859034	PODXL	0.677082	0.650689	0.656573	0.567306	0.589516	0.174823	0.235925	0.0915833	0.0970891	725.244	501.767	469.893	863.773	1021.85	1450.26	1462.79	1912.69	1759.18
cg16708623	TRIM2	0.0644155	0.151092	0.114761	0.518337	0.459936	0.812407	0.681404	0.85855	0.823877	885.632	796.752	673.119	464.583	439.081	353.988	385.12	327.918	268.365
cg19772897	C18orf10	0.183871	0.32096	0.302898	0.594045	0.590647	0.835123	0.831151	0.850978	0.867491	670.893	504.526	509.821	438.342	489.827	430.596	491.547	442.114	411.76
cg10656255	DET1	0.969465	0.95383	0.94199	0.794147	0.875616	0.0635523	0.0991007	0.0364075	0.0343444	112.772	138.487	117.274	146.446	143.045	198.056	210.088	242.393	214.918
cg20723414	DNAJB6	0.27065	0.260982	0.300323	0.520967	0.475357	0.770029	0.775206	0.838435	0.830196	759.529	507.427	563.488	832.844	772.947	1330.26	1103.66	1493.07	1266.34
cg23905944	UCKL1	0.640401	0.627073	0.644387	0.431409	0.494041	0.137224	0.144847	0.0793305	0.0736184	948.671	1289.57	1182.28	1255.65	1408.14	1765.08	1846.01	2103.68	2004.96
cg02943290	C1orf198	0.176658	0.381345	0.362212	0.621148	0.68053	0.827237	0.79824	0.942579	0.939674	338.218	267.392	265.346	249.873	247.36	220.881	225.482	198.466	202.679
cg01669732	RFX1	0.73256	0.749161	0.710549	0.569713	0.61	0.223702	0.228086	0.135716	0.123765	330.99	302.653	276.977	363.128	332.467	435.383	425.8	533.64	529.782
cg13432241	KIAA0922	0.0714654	0.127299	0.150995	0.534384	0.492605	0.847222	0.790334	0.906306	0.925385	541.04	507.248	401.363	345.788	408.386	272.738	249.397	227.415	246.881
cg14445389	AFF3	0.0619578	0.224885	0.133899	0.423061	0.347606	0.687396	0.748426	0.824826	0.862715	191.81	165.471	179.382	166.573	168.098	150.589	138.991	137.294	121.006
cg00163372	MYC	0.210431	0.263884	0.230836	0.348528	0.369549	0.772606	0.679279	0.810207	0.866858	195.878	216.059	256.646	334.554	388.777	477.936	444.745	516.603	460.085
cg12473767	PODXL	0.76777	0.740286	0.728037	0.626904	0.647514	0.176536	0.232902	0.110287	0.121676	725.244	501.767	469.893	863.773	1021.85	1450.26	1462.79	1912.69	1759.18
cg16656286	ZFP3	0.970798	0.964085	0.957126	0.829591	0.871026	0.457453	0.417549	0.140968	0.155104	117.266	111.395	111.025	141.046	138.137	155.671	160.556	223.145	235.002
cg23829577	ACAT2	0.847355	0.803722	0.811788	0.807301	0.794348	0.389837	0.327944	0.160814	0.139057	505.872	535.011	488.71	846.789	729.264	1920.46	1583.97	2123.05	1834.96
cg00023464	CARKD	0.651396	0.713672	0.704185	0.600267	0.64704	0.183533	0.197178	0.115883	0.112356	191.971	246.724	212.819	293.671	276.072	382.295	385.697	472.555	430.852
cg08292050	WDHD1	0.651623	0.604964	0.62033	0.341917	0.408673	0.0978417	0.0995374	0.0405111	0.0418312	111.877	103.268	112.042	133.504	130.666	138.574	143.901	144.835	148.834
cg13024590	HSPA1A	0.909423	0.911559	0.9181	0.800788	0.744418	0.26821	0.267441	0.152773	0.0896058	106.006	121.548	121.614	247.32	231.53	557.568	893.166	1033.47	1357.77
cg20007836	ERBB2	0.583835	0.581219	0.635667	0.292632	0.487731	0.074511	0.0826832	0.0454476	0.0609543	343.755	335.884	298.287	399.816	368.101	551.731	483.218	530.701	471.278
cg12957265	ZNF280D	0.822201	0.777457	0.81154	0.712261	0.706167	0.219216	0.21402	0.174281	0.18016	204.102	188.709	209.501	247.499	236.479	311.148	292.047	310.495	298.471
cg16362595	JARID2	0.773245	0.744282	0.775585	0.581955	0.667763	0.119404	0.135569	0.0743863	0.0862374	962.707	1652.61	1758.19	2922.55	2826.29	4173.1	4724.84	4848.78	4108
cg01309395	HLA-DPB2	0.93575	0.922872	0.929046	0.842747	0.814876	0.443291	0.47961	0.338953	0.294818	220.446	227.98	230.838	260.914	248.874	328.253	334.231	326.949	319.828
cg13182010	OXA1L	0.864057	0.775383	0.762865	0.578224	0.691518	0.21728	0.247058	0.217311	0.159861	842.842	862.143	781.673	896.843	833.409	1048.15	988.975	1071.46	1036.09
cg24041822	WDHD1	0.779371	0.766101	0.768525	0.561112	0.736358	0.106919	0.106741	0.0522022	0.0559544	136.268	143.344	157.573	148.774	150.597	212.49	203.517	237.774	238.232
cg04558278	RFX1	0.809077	0.727776	0.764272	0.699233	0.687096	0.278295	0.267924	0.152819	0.138553	330.99	302.653	276.977	363.128	332.467	435.383	425.8	533.64	529.782
cg16703193	AP2M1	0.254321	0.29791	0.284858	0.57611	0.547385	0.858363	0.813767	0.947561	0.934491	1414.11	1217.77	1154.16	1538.19	1834.96	1779.7	1639.91	1871.46	1881.76
cg25219188	TRIM61	0.875746	0.810931	0.814871	0.731613	0.709271	0.30763	0.190324	0.128656	0.196103	140.479	134.775	138.948	135.104	138.35	184.722	174.953	189.648	202.248
cg26994283	COL23A1	0.0317978	0.120549	0.0578795	0.292311	0.272143	0.607451	0.412803	0.838504	0.819559	1840.08	1662.94	1448.57	1383.71	1241.21	396.881	441.58	146.876	174.414
cg06503255	DND1	0.921692	0.838785	0.850286	0.698463	0.728642	0.440313	0.452818	0.284098	0.206251	122.854	158.34	155.507	254.616	287.152	458.763	487.627	541.814	449.794
cg15345074	TTTY14	0.850701	0.839431	0.828339	0.588609	0.539005	0.307455	0.267083	0.0834326	0.112254	102.861	95.0331	99.4611	104.803	109.98	115.986	116.205	128.134	117.011
cg07708653	HPDL	0.902646	0.882084	0.892135	0.718323	0.733958	0.285388	0.336195	0.156327	0.220364	119.961	165.215	170.621	233.695	299.568	339.588	374.934	428.091	367.207
cg07954414	KIAA0922	0.0404464	0.10669	0.0906303	0.377242	0.269131	0.664461	0.61552	0.760782	0.802142	541.04	507.248	401.363	345.788	408.386	272.738	249.397	227.415	246.881
ch.16.723175R	GGA2	0.0212962	0.0945792	0.0638248	0.203487	0.233068	0.551796	0.499826	0.721232	0.65223	389.081	342.547	325.161	286.102	259.66	219.494	226.239	198.497	197.772
cg01767053	KIAA0182	0.134919	0.251162	0.219395	0.50909	0.463841	0.681276	0.694331	0.858238	0.87197	575.064	654.099	691.042	485.863	486.713	299.839	336.646	273.41	297.611
cg23448348	RBP1	0.662175	0.582924	0.616327	0.277181	0.317384	0.0835148	0.102285	0.0587989	0.071681	179.098	372.133	315.983	668.858	566.51	935.834	1029.34	808.887	738.599
cg18264789	NRAS	0.774298	0.74584	0.700342	0.61503	0.673281	0.271812	0.218722	0.0674668	0.0724408	247.404	247.84	272.738	303.844	278.346	389.166	377.278	404.922	354.772
cg00028431	MTSS1	0.256819	0.226752	0.169606	0.386603	0.301316	0.743676	0.731768	0.897801	0.847798	283.859	305.57	301.343	231.209	247.578	200.399	196.054	160.42	133.614
cg15900980	GPX1	0.680379	0.641098	0.673351	0.423745	0.488548	0.136854	0.134003	0.0683191	0.0610849	543.363	1142.24	1280.21	2487.94	2305.23	2913.33	3057.35	3371.81	3764.2
cg05181927	RPS24	0.928715	0.880103	0.909814	0.77473	0.767776	0.433601	0.504846	0.154379	0.165667	1238.3	1742.48	1780.58	2878.14	2615.03	4760.47	4760.47	5404.04	4949.91
cg08651003	GNB1	0.192454	0.373176	0.312883	0.667789	0.633792	0.876333	0.820811	0.936812	0.91819	2844.25	2091.11	2228.24	1773.27	2106.36	1581.77	1595.7	1462.27	1390.7
cg10896318	CUGBP1	0.330602	0.419266	0.369458	0.62025	0.638073	0.904874	0.825256	0.898908	0.895391	210.154	279.833	228.455	256.377	278.99	277.926	320.488	321.447	330.383
cg02697649	FZD7	0.758897	0.564414	0.616825	0.372084	0.453588	0.111549	0.140858	0.105859	0.14709	214.343	244.139	201.12	377.375	392.82	666.199	766.626	824.092	631.84
ch.3.343688R	NR2C2	0.0434428	0.126012	0.0776044	0.269564	0.274079	0.615596	0.596317	0.656587	0.50491	186.965	184.086	182.901	180.845	164.951	152.164	146.311	153.708	157.303
cg04291079	MEG3	0.939882	0.95757	0.948749	0.94785	0.946235	0.449542	0.519586	0.144378	0.132035	107.475	108.222	108.22	171.05	167.768	347.987	411.281	1009.12	1018.48
cg11746396	CACHD1	0.0899711	0.156172	0.18277	0.426966	0.271538	0.657318	0.585449	0.697469	0.644358	97.0414	99.2715	103.642	107.636	107.942	102.513	100.743	105.574	99.3321
cg05879334	ACAT2	0.955136	0.705566	0.69389	0.464894	0.577407	0.154652	0.168815	0.0530861	0.0674941	505.872	535.011	488.71	846.789	729.264	1920.46	1583.97	2123.05	1834.96
cg18846140	HSPA1A	0.915417	0.9262	0.92867	0.803405	0.773998	0.192224	0.221889	0.0518005	0.0421307	106.006	121.548	121.614	247.32	231.53	557.568	893.166	1033.47	1357.77
cg16732469	ZFP3	0.954872	0.969628	0.96287	0.854722	0.899165	0.447054	0.454568	0.24256	0.1712	117.266	111.395	111.025	141.046	138.137	155.671	160.556	223.145	235.002
cg00420450	PIWIL2	0.93158	0.883717	0.893188	0.739155	0.735454	0.435338	0.401074	0.201664	0.243328	93.419	107.001	99.4254	104.165	106.69	144.784	141.467	165.948	191.793
cg01514703	SOCS4	0.804201	0.789816	0.802803	0.673327	0.774293	0.134279	0.133444	0.0613068	0.0603253	235.132	278.625	311.719	279.675	250.821	409.3	442.221	464.969	527.048
cg18560366	DPPA4	0.740057	0.567531	0.588316	0.0753784	0.14049	0.0433447	0.0444399	0.0349943	0.0344493	3132.07	5649.86	4440.15	6665.51	7221.28	7107.41	7999.55	7901.07	7053.66
cg06897334	MSTO1	0.65624	0.677613	0.680442	0.602785	0.572899	0.152542	0.132853	0.081772	0.0805967	480.481	584.035	434.266	495.008	708.645	892.203	917.435	1081.29	1234.86
cg26183190	LEMD2	0.157694	0.197178	0.156907	0.412512	0.375465	0.705749	0.669304	0.700259	0.620004	663.361	593.692	510.689	417.03	468.148	305.777	333.759	339.912	312.205
cg09313705	HOXB2	0.611024	0.509375	0.573007	0.186736	0.167971	0.0626071	0.0654982	0.0611874	0.0630334	116.376	239.878	211.719	902.043	969.915	1704.28	1760.18	2198.61	1819.48
cg14487702	PIWIL2	0.905909	0.881252	0.891645	0.786166	0.783647	0.341476	0.262827	0.126155	0.150004	93.419	107.001	99.4254	104.165	106.69	144.784	141.467	165.948	191.793
cg15627834	SKIL	0.930356	0.674198	0.711431	0.375134	0.571451	0.178816	0.116209	0.0658937	0.0557387	170.181	195.644	217.274	250.52	249.808	285.172	334.49	382.873	348.055
cg16551483	ZFP3	0.949292	0.939829	0.942915	0.730218	0.779285	0.414988	0.452622	0.218513	0.241879	117.266	111.395	111.025	141.046	138.137	155.671	160.556	223.145	235.002
cg26437845	C1orf187	0.199826	0.30632	0.317546	0.54024	0.418371	0.741908	0.663238	0.927141	0.906766	112.442	143.852	140.44	167.994	150.141	231.308	226.213	208.845	217.172
cg27638115	MALL	0.801319	0.725762	0.731104	0.615087	0.655038	0.293011	0.265263	0.20095	0.192334	204.779	196.13	175.668	245.006	273.817	335.567	336.796	360.564	320.209
cg24927174	SHC1	0.685677	0.683776	0.69179	0.560016	0.614875	0.149664	0.184247	0.0783801	0.0711102	132.477	133.459	136.388	151.969	143.735	160.431	158.768	165.654	162.221
cg22811638	TRIM2	0.308972	0.39758	0.27807	0.701093	0.625374	0.884692	0.860086	0.907131	0.904093	885.632	796.752	673.119	464.583	439.081	353.988	385.12	327.918	268.365
cg05504194	ACAT2	0.931274	0.945815	0.939971	0.909674	0.892063	0.460202	0.447629	0.119505	0.0744868	505.872	535.011	488.71	846.789	729.264	1920.46	1583.97	2123.05	1834.96
cg17004653	TCERG1L	0.0406465	0.168515	0.175223	0.372675	0.354154	0.580907	0.636072	0.801644	0.758674	382.873	281.856	264.573	233.079	226.951	177.21	194.567	151.52	155.291
cg16125375	PPP2R2B	0.242605	0.27355	0.248421	0.587034	0.457009	0.778611	0.796795	0.793651	0.834536	116.531	115.36	111.241	111.897	109.4	111.333	106.313	111.656	113.014
cg14151288	AFF3	0.140325	0.287444	0.325231	0.515162	0.437424	0.730584	0.767472	0.929771	0.904795	191.81	165.471	179.382	166.573	168.098	150.589	138.991	137.294	121.006
cg07310538	HSPA1A	0.857751	0.868015	0.871324	0.734103	0.717092	0.172455	0.162526	0.0569954	0.0597839	106.006	121.548	121.614	247.32	231.53	557.568	893.166	1033.47	1357.77
cg15271054	KCNQ2	0.205925	0.334302	0.346568	0.60044	0.466199	0.789682	0.710985	0.82312	0.879199	119.708	135.879	141.332	126.914	134.981	115.425	124.558	135.331	124.645
cg26104690	PRKAR2B	0.134271	0.289296	0.336229	0.541643	0.545196	0.74429	0.729686	0.81023	0.738865	118.727	112.8	116.653	104.593	106.084	101.556	103.72	104.518	101.473
cg07565499	PTPRF	0.163571	0.148788	0.0931775	0.355905	0.364476	0.597569	0.617617	0.723564	0.642134	3364.78	3326.65	2784.99	2562.01	2601.42	1703.02	1491.71	1164.9	927.931
cg13413286	HSPA1A	0.97022	0.900928	0.953609	0.911212	0.937381	0.213248	0.272607	0.086869	0.0753588	106.006	121.548	121.614	247.32	231.53	557.568	893.166	1033.47	1357.77
cg00212031	TTTY14	0.92283	0.875051	0.893927	0.62068	0.629316	0.284147	0.228958	0.0708883	0.0919809	102.861	95.0331	99.4611	104.803	109.98	115.986	116.205	128.134	117.011
cg04862249	ZFP3	0.959592	0.963775	0.956591	0.901389	0.848678	0.381495	0.390288	0.150843	0.105505	117.266	111.395	111.025	141.046	138.137	155.671	160.556	223.145	235.002
cg05633660	ZSCAN2	0.860419	0.749327	0.723204	0.101716	0.222042	0.035658	0.033718	0.0250941	0.0251461	119.962	150.471	140.785	204.743	218.39	235.511	274.492	276.528	279.014
cg11456145	CDC42EP5	0.684852	0.689321	0.787706	0.57669	0.537667	0.122725	0.129767	0.0697966	0.0684376	136.481	183.261	175.462	196.434	220.607	299.903	334.668	284.807	284.257
cg19055872	NRCAM	0.0577836	0.0649217	0.0717703	0.208905	0.340918	0.662725	0.674509	0.663128	0.717149	296.07	359.451	318.86	262.119	305.826	143.354	165.348	117.187	127.611
cg04346701	RTN1	0.140578	0.123028	0.14322	0.429649	0.330008	0.780937	0.683666	0.782938	0.757664	174.049	154.543	163.749	135.689	155.382	126.554	115.372	110.977	115.462
cg02470179	STT3B	0.0361128	0.089883	0.126843	0.382674	0.319756	0.616761	0.568811	0.623513	0.698251	463.214	357.99	423.847	337.269	331.51	237.648	279.069	293.012	227.739
cg25446191	SKIL	0.775088	0.763255	0.774989	0.525012	0.630571	0.250471	0.286689	0.162946	0.226952	170.181	195.644	217.274	250.52	249.808	285.172	334.49	382.873	348.055
cg18861753	COL23A1	0.0956298	0.130684	0.139308	0.475367	0.391234	0.784365	0.811614	0.687505	0.722517	1840.08	1662.94	1448.57	1383.71	1241.21	396.881	441.58	146.876	174.414
cg03682581	C2orf68	0.0657675	0.0760052	0.055431	0.407887	0.470724	0.663628	0.666438	0.708972	0.669754	159.332	151.446	147.602	133.529	141.154	124.19	132.41	124.64	129.595
cg09718295	ACAT2	0.867644	0.884749	0.870731	0.80075	0.83097	0.484803	0.469646	0.205418	0.133053	505.872	535.011	488.71	846.789	729.264	1920.46	1583.97	2123.05	1834.96
cg06155771	ZNRD1	0.731984	0.610836	0.664519	0.3321	0.490296	0.188352	0.212033	0.134727	0.138419	151.601	164.737	177.57	201.054	192.139	236.318	224.281	280.757	257.507
cg15185479	HSPA1A	0.93826	0.886032	0.926964	0.676583	0.611189	0.211865	0.210647	0.0652061	0.0520987	106.006	121.548	121.614	247.32	231.53	557.568	893.166	1033.47	1357.77
cg02647998	TIMP4	0.918021	0.837784	0.858751	0.640891	0.698782	0.156615	0.163543	0.0939344	0.0830125	115.734	168.486	143.502	338.421	308.419	488.815	469.705	540.876	381.591
cg12298268	RBP1	0.69584	0.583267	0.568554	0.172214	0.180515	0.0831472	0.0751864	0.0527861	0.0731502	179.098	372.133	315.983	668.858	566.51	935.834	1029.34	808.887	738.599
cg27086690	ZNF280D	0.923112	0.912403	0.924584	0.877867	0.835725	0.375657	0.319471	0.228054	0.25245	204.102	188.709	209.501	247.499	236.479	311.148	292.047	310.495	298.471
cg01975093	BSCL2	0.89327	0.847127	0.904297	0.689702	0.715775	0.185675	0.193995	0.0905219	0.0910966	892.817	848.525	762.896	1039.2	1080.19	1150.45	1245.15	1251.75	1393.91
cg08548409	PTPRG	0.817429	0.784489	0.817703	0.657419	0.728829	0.418203	0.386987	0.236913	0.172824	213.459	252.345	226.276	263.927	284.528	457.578	496.717	425.915	471.44
cg13461821	PTDSS1	0.0952172	0.199717	0.197261	0.488815	0.458975	0.763545	0.755442	0.948528	0.883724	1540.11	1520.08	1392.95	1174.82	1392.95	1113.9	1207.64	1094.69	982.185
cg19726355	BTBD11	0.380764	0.345977	0.285937	0.579377	0.535678	0.81337	0.792804	0.894528	0.904401	94.9546	114.459	96.5672	94.5508	103.603	101.363	100.217	105.723	97.5559
cg26524552	AK3L1	0.689226	0.645501	0.591109	0.260294	0.439562	0.103116	0.0955076	0.0981525	0.0727487	208.671	591.622	624.01	759.529	948.262	1471.69	1436.57	1622.63	1592.8
cg27176729	IER5	0.213427	0.180448	0.193854	0.47696	0.277337	0.777735	0.807588	0.868722	0.886757	498.403	412.606	483.136	445.554	513.621	288.795	319.212	252.978	278.86
cg11986615	MSTO1	0.568724	0.618948	0.610091	0.498139	0.524283	0.0976819	0.102684	0.0523673	0.0510628	480.481	584.035	434.266	495.008	708.645	892.203	917.435	1081.29	1234.86
cg00157864	DPPA3	0.787407	0.784186	0.789291	0.676418	0.705076	0.340754	0.337215	0.175484	0.25806	139.631	483.218	454.832	1547.16	1505.99	2276.81	2323.08	2737.03	2375.44
cg20555854	SLC45A4	0.108731	0.214312	0.156191	0.609513	0.519227	0.872764	0.831247	0.897783	0.882722	155.153	188.146	147.666	205.396	241.708	309.12	267.617	311.425	257.66
cg00263792	LCOR	0.771976	0.788356	0.782955	0.543018	0.764039	0.141255	0.137038	0.0872124	0.105747	558.33	919.551	878.438	734.475	584.635	460.085	475.164	516.753	472.92
cg21467935	HSPA1L	0.750227	0.699948	0.690213	0.614585	0.629635	0.183143	0.165336	0.129291	0.0983723	121.519	108.683	110.78	122.793	115.351	156.478	139.975	141.589	150.419
cg02106866	CASP12	0.0617268	0.139601	0.234708	0.49343	0.453191	0.804434	0.699713	0.880086	0.875998	110.918	107.112	104.116	104.665	101.677	97.772	100.538	99.8601	99.0069
cg12390516	BEND7	0.163188	0.168878	0.127279	0.344204	0.402832	0.524181	0.586643	0.738463	0.824823	296.196	264.209	251.563	241.846	227.776	179.741	199.414	159.524	166.268
cg13758899	ZFP3	0.836904	0.802111	0.804572	0.49456	0.556332	0.282362	0.291096	0.122969	0.106117	117.266	111.395	111.025	141.046	138.137	155.671	160.556	223.145	235.002
cg18250453	TERF1	0.906126	0.857449	0.843674	0.67647	0.699838	0.469433	0.334484	0.106586	0.0577762	175.437	254.654	316.981	506.379	453.638	943.091	886.682	1153.75	897.713
ch.11.991049F	CUGBP1	0.0502169	0.102923	0.0544014	0.213891	0.281838	0.540328	0.516678	0.685526	0.563056	210.154	279.833	228.455	256.377	278.99	277.926	320.488	321.447	330.383
cg00463577	C6orf150	0.723045	0.690083	0.740435	0.324084	0.397617	0.0958196	0.102697	0.0622863	0.0575327	96.3423	103.174	91.516	128.526	117.436	235.36	206.529	230.459	278.657
cg07207789	CRISPLD2	0.802424	0.639825	0.63172	0.326073	0.224808	0.155717	0.148665	0.151784	0.147132	147.327	158.305	186.932	265.714	303.988	499.315	476.347	482.278	423.783
cg10601582	ZNF98	0.562292	0.579443	0.587752	0.489709	0.523796	0.0648489	0.0630222	0.0394348	0.0380885	124.494	101.014	114.65	115.494	111.656	140.479	148.982	149.597	137.994
cg12239557	TACC2	0.105001	0.16108	0.16751	0.45945	0.403239	0.643237	0.563162	0.78981	0.682441	104.345	101.672	112.001	106.979	118.892	112.954	100.038	103.235	110.478
cg13145293	DET1	0.826601	0.843036	0.901554	0.814643	0.81554	0.467826	0.496545	0.106352	0.0835694	112.772	138.487	117.274	146.446	143.045	198.056	210.088	242.393	214.918
cg23170771	DNAJB6	0.708273	0.74005	0.698707	0.238566	0.466002	0.0907741	0.0779924	0.0338539	0.0406318	872.34	746.356	750.644	1090.56	987.038	1733.28	1507.34	1818.11	1500.26
cg24035150	FCGBP	0.875768	0.95401	0.898477	0.773885	0.85121	0.50492	0.524199	0.25925	0.332447	129.848	169.862	147.026	314.381	335.711	718.823	761.036	856.177	585.99
cg15031253	NLRP2	0.677974	0.650894	0.677477	0.537673	0.547305	0.197611	0.142818	0.110843	0.0804704	1406.46	1645.13	1369.41	1701.8	2056.74	2305.23	2444.66	3274.63	2729.76
cg04189723	ZXDB	0.631321	0.601529	0.6595	0.42288	0.535661	0.140897	0.219135	0.0624302	0.0623012	145.514	151.858	155.713	177.292	182.035	194.567	208.835	239.985	209.522
cg18403478	SMYD4	0.0612019	0.251213	0.296183	0.473624	0.457097	0.654178	0.686338	0.760484	0.815407	249.163	251.919	266.295	230.318	219.918	204.779	183.623	182.708	182.901
cg22715094	HSPA1A	0.949257	0.951062	0.929303	0.822109	0.783147	0.128413	0.119939	0.0701507	0.0646398	106.006	121.548	121.614	247.32	231.53	557.568	893.166	1033.47	1357.77
cg25541928	SCG3	0.100628	0.165356	0.241857	0.561272	0.508797	0.703622	0.715509	0.672462	0.657565	113.961	115.236	126.522	138.948	119.643	138.215	153.905	139.503	125.616
cg23605027	CR2	0.140949	0.173641	0.201495	0.497047	0.367388	0.721938	0.619177	0.699948	0.809698	109.018	159.739	170.563	135.923	145.934	136.14	125.512	123.683	140.144
cg02640173	GLI2	0.688498	0.641087	0.661717	0.474899	0.449991	0.119724	0.144495	0.0872938	0.1183	208.397	207.619	197.726	187.17	201.782	305.21	311.017	361.703	327.014
cg03885527	PLIN2	0.944909	0.922933	0.893451	0.764142	0.781307	0.423651	0.620728	0.288557	0.237677	479.614	724.24	655.636	1043.43	936.058	1554.9	1349.07	1798.2	1429.57
cg10811597	TTTY14	0.970791	0.920404	0.93542	0.650255	0.658113	0.194008	0.190441	0.0987659	0.0809718	102.861	95.0331	99.4611	104.803	109.98	115.986	116.205	128.134	117.011
cg02518691	ADAMTS8	0.0808864	0.121503	0.0671996	0.220741	0.266799	0.511757	0.611334	0.667146	0.695843	151.713	155.09	165.642	157.269	157.279	136.314	139.101	128.568	116.667
cg11626175	JARID2	0.8942	0.699456	0.777073	0.480522	0.641439	0.366595	0.396353	0.230144	0.132271	962.707	1652.61	1758.19	2922.55	2826.29	4173.1	4724.84	4848.78	4108
cg18528640	MSTO1	0.707562	0.742652	0.672214	0.66816	0.736418	0.181306	0.225676	0.0741227	0.0813773	480.481	584.035	434.266	495.008	708.645	892.203	917.435	1081.29	1234.86
cg22466425	HSPA1L	0.924209	0.778123	0.799155	0.73171	0.734079	0.0890274	0.109297	0.0775051	0.0644288	121.519	108.683	110.78	122.793	115.351	156.478	139.975	141.589	150.419
cg14941226	AFF3	0.107755	0.214673	0.173073	0.443498	0.42035	0.794489	0.7006	0.805409	0.880752	191.81	165.471	179.382	166.573	168.098	150.589	138.991	137.294	121.006
cg09179845	LOC728452	0.145984	0.125539	0.223815	0.422379	0.379854	0.682673	0.641268	0.84527	0.801818	211.151	199.525	169.941	158.982	147.556	145.44	125.506	119.694	141.711
cg18789758	LQK1	0.773389	0.653063	0.665983	0.337598	0.47036	0.16444	0.163366	0.117084	0.109263	338.324	313.951	368.196	451.548	416.033	514.541	486.177	596.197	661.025
cg22978003	UGT3A2	0.666665	0.592326	0.620086	0.390794	0.365398	0.111966	0.121327	0.0733522	0.0971995	104.251	106.996	109.79	107.51	127.074	133.343	131.044	147.815	147.682
cg16908782	SOCS4	0.759567	0.79684	0.787535	0.639074	0.634543	0.129156	0.151199	0.034018	0.0555085	235.132	278.625	311.719	279.675	250.821	409.3	442.221	464.969	527.048
cg19124225	TNFRSF21	0.277413	0.296312	0.374609	0.558511	0.612519	0.843346	0.758927	0.840463	0.868084	900.269	1894.4	1790.37	1368.41	2282.74	1317.44	1566.08	1319.38	1121.67
cg26344794	MRPL45	0.0778824	0.0977512	0.113372	0.282701	0.337214	0.656324	0.727858	0.784797	0.654601	419.642	406.65	423.907	501.624	473.792	593.457	648.952	593.935	482.474
cg10311132	GABRB3	0.121942	0.243793	0.191866	0.535273	0.468786	0.71883	0.622257	0.708035	0.706667	113.399	116.377	124.966	120.904	112.135	124.104	132.977	109.354	126.594
cg11816202	TTTY14	0.973742	0.936266	0.930757	0.881017	0.784948	0.297982	0.489429	0.0654957	0.0889394	102.861	95.0331	99.4611	104.803	109.98	115.986	116.205	128.134	117.011
ch.15.1497565F	NTRK3	0.0223659	0.135933	0.0985086	0.404732	0.214786	0.55995	0.550222	0.770661	0.642217	157.975	162.072	151.454	135.514	162.621	116.376	118.023	115.548	104.1
cg04574034	PRAC	0.935711	0.928581	0.892073	0.807442	0.799406	0.31505	0.302141	0.138176	0.137486	114.308	105.146	100.896	112.269	106.98	137.305	134.702	138.948	163.297
cg04348689	BTBD7	0.161048	0.313328	0.247843	0.436312	0.431418	0.653282	0.677663	0.882255	0.775897	214.288	206.564	217.676	194.749	210.13	177.392	165.611	172.108	160.94
cg21644689	MAP4K4	0.190133	0.28969	0.28587	0.569006	0.593093	0.78743	0.738723	0.904002	0.801851	417.159	335.567	391.333	260.665	309.064	268.732	248.587	204.21	177.974
cg24224803	ACAT2	0.692778	0.658665	0.667105	0.297457	0.388478	0.133492	0.135449	0.0834698	0.0785084	505.872	535.011	488.71	846.789	729.264	1920.46	1583.97	2123.05	1834.96
cg19947463	C7orf50	0.0340117	0.169467	0.156807	0.525636	0.521377	0.862715	0.776001	0.943508	0.94245	1762.92	1685.69	1621.72	1264.17	1676.89	1273.77	1253.3	1086.96	1074.94
cg14307214	PTCH1	0.834819	0.782731	0.793489	0.668665	0.702307	0.329109	0.392676	0.128386	0.145072	113.029	126.474	124.532	132.072	127.551	163.735	160.882	159.218	152.734
cg16464144	DACT1	0.934214	0.800654	0.855734	0.46164	0.432993	0.217851	0.180937	0.207996	0.173213	129.354	230.125	256.755	304.798	394.992	499.2	498.559	671.493	571.934
cg27624424	SOD2	0.101584	0.175921	0.163387	0.395487	0.417788	0.804356	0.725873	0.758688	0.710934	102.755	94.2894	100.68	99.915	96.4582	100.81	110.59	98.9069	98.1775
cg03243683	HSPA1L	0.644722	0.679549	0.675837	0.62492	0.608454	0.242982	0.254177	0.0753476	0.0679246	121.519	108.683	110.78	122.793	115.351	156.478	139.975	141.589	150.419
cg10016348	APOBEC3F	0.606948	0.520538	0.558806	0.179653	0.224735	0.0548599	0.0532706	0.0497472	0.0531734	121.236	124.307	117.409	135.905	150.378	147.286	153.155	148.033	144.191
cg18642234	GPX1	0.915654	0.888209	0.853825	0.725815	0.803125	0.506386	0.463153	0.251106	0.247585	543.363	1142.24	1280.21	2487.94	2305.23	2913.33	3057.35	3371.81	3764.2
cg27308504	CSTF3	0.761094	0.630571	0.646113	0.251942	0.292918	0.0980442	0.0966263	0.0774602	0.0701072	142.561	206.87	209.259	191.45	171.128	141.524	189.469	201.12	211.55
cg10206931	SCNN1G	0.139145	0.285336	0.283458	0.567862	0.532993	0.752166	0.803909	0.84976	0.8201	110.554	104.998	107.228	122.535	107.171	120.18	130.246	120.832	114.942
cg19479481	SOCS4	0.726402	0.778055	0.762629	0.531994	0.65979	0.0767285	0.0918271	0.0291646	0.0325404	235.132	278.625	311.719	279.675	250.821	409.3	442.221	464.969	527.048
cg12643366	HSPA1A	0.860194	0.790762	0.734436	0.609014	0.52142	0.146619	0.176491	0.100941	0.0800668	106.006	121.548	121.614	247.32	231.53	557.568	893.166	1033.47	1357.77
cg02884928	AKT1	0.272275	0.305175	0.346808	0.54053	0.505031	0.696596	0.746366	0.934885	0.921904	735.952	543.628	557.286	482.532	535.62	325.542	373.865	279.069	328.379
cg06628792	TTTY14	0.982511	0.965247	0.949257	0.879318	0.859741	0.473649	0.557319	0.196185	0.189554	102.861	95.0331	99.4611	104.803	109.98	115.986	116.205	128.134	117.011
cg00380435	ADSSL1	0.126987	0.121456	0.130244	0.389854	0.342581	0.593065	0.544632	0.845979	0.735586	207.195	188.018	173.838	147.887	150.429	127.614	136.126	123.892	117.527
cg10960354	MUC4	0.618081	0.589074	0.608236	0.429362	0.477763	0.0920409	0.0944601	0.0713076	0.0731142	156.007	136.679	136.264	162.553	158.329	190.559	228.455	197.705	201.179
cg13918808	FAM9C	0.708709	0.525043	0.539946	0.17709	0.139574	0.106252	0.0692144	0.0596438	0.0519881	107.595	118.727	127.884	191.606	201.977	180.893	208.671	233.433	266.657
cg04206484	C7orf50	0.0968666	0.222582	0.195405	0.412339	0.424375	0.603034	0.546632	0.931299	0.835036	1762.92	1685.69	1621.72	1264.17	1676.89	1273.77	1253.3	1086.96	1074.94
cg18832247	JARID2	0.804468	0.830231	0.815048	0.74779	0.776106	0.284687	0.330832	0.157815	0.163939	962.707	1652.61	1758.19	2922.55	2826.29	4173.1	4724.84	4848.78	4108
cg06923343	CASP12	0.128467	0.40791	0.238503	0.517832	0.526767	0.850424	0.825338	0.842556	0.847741	110.918	107.112	104.116	104.665	101.677	97.772	100.538	99.8601	99.0069
cg26628410	CCDC6	0.787359	0.826783	0.801105	0.714079	0.75556	0.352407	0.334645	0.103448	0.122499	572.101	669.882	577.895	870.548	820.985	1042.85	1049.61	1132	1040.07
cg00955780	SLC2A14	0.896766	0.935095	0.931082	0.835443	0.835873	0.212576	0.221095	0.0952446	0.0962044	534.762	344.327	299.145	364.859	346.728	723.525	653.201	619.938	768.426
cg07584805	TEX14	0.165938	0.199286	0.196917	0.360269	0.323151	0.581049	0.636021	0.85874	0.839499	97.8864	103.959	95.4364	109.3	104.013	105.144	104.443	103.682	106.682
cg18610079	LMNB2	0.232312	0.260247	0.247794	0.473928	0.313096	0.707409	0.604797	0.880443	0.851246	2513.84	2087.97	1823.33	1662.94	1894.4	1173.55	1092.01	1100.16	1106
cg14130459	SLC15A3	0.914248	0.869707	0.857328	0.734832	0.760928	0.424076	0.447563	0.251198	0.317422	110.926	102.841	107.92	125.156	144.502	153.401	141.338	158.515	156.344
cg03814872	DSP	0.801641	0.767004	0.782859	0.455577	0.506948	0.0987951	0.123569	0.091811	0.132486	139.171	142.43	130.612	144.526	149.28	132.929	135.228	125.348	138.281
cg13817994	ZNF275	0.901282	0.786439	0.796539	0.610173	0.652272	0.195794	0.230369	0.153254	0.149159	197.598	235.451	188.356	275.7	258.608	332.967	310.177	357.636	433.253
cg00929855	HSPA1A	0.959434	0.802993	0.841113	0.594728	0.555511	0.150756	0.16525	0.0927421	0.0725297	106.006	121.548	121.614	247.32	231.53	557.568	893.166	1033.47	1357.77
cg06678242	RGMA	0.755878	0.714308	0.697891	0.463886	0.526517	0.174514	0.177345	0.122167	0.114028	244.381	249.285	238.543	278.057	250.644	278.79	269.526	297.44	290.165
cg11155489	CCL11	0.0376986	0.1138	0.138296	0.352268	0.347753	0.491859	0.622585	0.799887	0.786529	114.895	116.504	117.247	113.479	110.7	112.995	111.843	107.955	107.472
cg09610987	P4HTM	0.844487	0.800053	0.79241	0.4595	0.460498	0.146158	0.151907	0.0930169	0.0918082	159.866	145.426	144.556	170.563	186.789	200.425	200.023	206.427	240.078
cg20028661	C7orf50	0.0654676	0.289235	0.298961	0.522704	0.54332	0.69153	0.647667	0.842048	0.831464	1762.92	1685.69	1621.72	1264.17	1676.89	1273.77	1253.3	1086.96	1074.94
cg00640147	GH2	0.645841	0.650712	0.651838	0.49275	0.50581	0.0751656	0.0894341	0.0530753	0.0571945	106.585	129.162	103.32	122.882	136.205	160.233	151.748	186.865	172.984
cg03005087	PRDM14	0.721209	0.645704	0.634228	0.492269	0.468207	0.137985	0.16698	0.108263	0.0860436	665.167	891.367	920.702	909.099	839.389	3226.34	2150.55	2310.65	3351.76
cg04348305	PYGB	0.159193	0.178777	0.164237	0.321828	0.30204	0.623995	0.581748	0.79982	0.793051	2410.17	2282.74	2468.9	1487.21	1603.75	1259.66	1326.22	1053.55	1253.3
cg02511456	MNX1	0.128871	0.167769	0.133245	0.533687	0.335649	0.900729	0.814133	0.93851	0.941376	222.945	194.965	212.453	216.875	185.722	150.112	148.893	131.022	134.443
cg26609906	ZFP3	0.850839	0.781515	0.799751	0.455151	0.560846	0.227347	0.251152	0.124994	0.0899163	117.266	111.395	111.025	141.046	138.137	155.671	160.556	223.145	235.002
cg26620655	C7orf50	0.0679129	0.258946	0.219536	0.494278	0.519375	0.806302	0.737558	0.860979	0.848671	1762.92	1685.69	1621.72	1264.17	1676.89	1273.77	1253.3	1086.96	1074.94
cg13300689	CLEC2D	0.590362	0.550309	0.548123	0.266631	0.298793	0.0609863	0.0641292	0.0514598	0.0550745	17477.4	17577.8	18326.2	19282.1	15588.6	19946.9	17078.1	16174.3	18487.5
cg21956434	C19orf62	0.594234	0.6195	0.573896	0.332383	0.282077	0.0619049	0.0641993	0.0706693	0.0926241	465.979	416.967	387.685	535.516	538.434	567.225	553.482	636.823	595.061
cg20008734	IFITM3	0.669452	0.664439	0.707799	0.563194	0.537774	0.180895	0.297917	0.116033	0.0684833	5032.2	5061.34	5599.62	8231.74	9681.13	9965.21	12820.7	13180.9	12216.8
ch.18.1114073F	ZNF532	0.0958916	0.341701	0.222784	0.536057	0.507031	0.777024	0.732047	0.743858	0.775276	557.173	651.719	711.991	479.711	444.592	334.053	321.145	307.91	248.846
cg25651476	NLRP2	0.589049	0.585162	0.605464	0.459116	0.506464	0.0904129	0.108718	0.0768777	0.0686198	1406.46	1645.13	1369.41	1701.8	2056.74	2305.23	2444.66	3274.63	2729.76
cg09478995	SLC43A1	0.121382	0.203348	0.206251	0.516848	0.433862	0.650993	0.718059	0.866739	0.813003	158.674	174.862	151.667	155.529	140.02	126.802	121.68	121.308	114.192
cg17504886	CR2	0.055125	0.194627	0.129424	0.392019	0.380132	0.668629	0.594152	0.861486	0.758549	109.018	159.739	170.563	135.923	145.934	136.14	125.512	123.683	140.144
cg06476693	ADAMTS8	0.0769761	0.094198	0.127471	0.253844	0.29936	0.694077	0.597417	0.747661	0.737005	151.713	155.09	165.642	157.269	157.279	136.314	139.101	128.568	116.667
cg14145194	ICAM3	0.773597	0.723192	0.709161	0.577249	0.57005	0.210152	0.211685	0.130665	0.163794	206.851	209.757	189.443	264.591	268.15	338.705	346.989	333.401	273.179
cg25325094	PPP2R2B	0.216654	0.42571	0.363622	0.674706	0.659826	0.891908	0.873446	0.86447	0.817821	116.531	115.36	111.241	111.897	109.4	111.333	106.313	111.656	113.014
cg13845521	TTTY14	0.970052	0.963317	0.952767	0.910967	0.865031	0.485733	0.576917	0.0644217	0.0759172	102.861	95.0331	99.4611	104.803	109.98	115.986	116.205	128.134	117.011
ch.14.1182433R	SPTLC2	0.0270396	0.115567	0.0709418	0.349342	0.265449	0.568181	0.597337	0.789162	0.725289	197.618	175.375	177.906	164.424	146.98	139.876	146.636	141.171	119.604
cg25799059	CDCP1	0.15706	0.206915	0.246681	0.377383	0.383766	0.597623	0.623081	0.8629	0.791325	180.044	197.945	196.189	173.232	175.83	154.907	156.531	152.505	148.218
cg24039962	C1orf97	0.808326	0.676596	0.704395	0.439569	0.537233	0.0647811	0.060309	0.0478683	0.0464991	387.272	705.583	892.817	920.958	1086.11	1297.95	1550.49	1346.66	1254.84
cg17431952	KCNN2	0.14129	0.354845	0.303563	0.623519	0.501622	0.78525	0.754901	0.858944	0.897718	107.459	108.698	106.599	115.254	113.042	134.431	127.732	149.644	126.579
cg18963509	WNK4	0.903249	0.699792	0.715857	0.507826	0.59113	0.224283	0.236792	0.194954	0.193905	108.071	109.857	110.998	122.581	122.643	130.932	148.774	144.033	166.218
cg09768617	JAZF1	0.830043	0.750904	0.738708	0.721596	0.670485	0.255705	0.285538	0.208842	0.198114	204.408	170.081	173.503	229.012	226.712	347.643	305.63	298.962	275.441
cg08509991	COL17A1	0.1743	0.0636194	0.0745391	0.386815	0.283049	0.577718	0.642347	0.666915	0.583771	253.397	277.763	222.341	139.964	152.63	120.251	131.3	112.097	109.99
cg02961027	THUMPD3	0.8374	0.812606	0.870904	0.699014	0.69931	0.268996	0.258051	0.140235	0.208659	112.018	115.381	112.422	127.253	113.194	136.953	142.621	177.321	142.501
cg15373285	MEG3	0.897542	0.847063	0.792708	0.783485	0.752571	0.360095	0.337373	0.174348	0.148574	121.814	140.4	132.34	629.959	525.577	1245.15	1898.95	4487.28	4981.69
cg20585841	NCALD	0.0688589	0.125344	0.0905835	0.316146	0.257199	0.645889	0.588132	0.735141	0.687298	317.956	382.376	322.941	338.567	343.14	215.237	220.607	132.861	118.235
cg11512289	TRIM61	0.721526	0.62691	0.622566	0.404146	0.402913	0.0712182	0.0752389	0.0787479	0.0724337	140.479	134.775	138.948	135.104	138.35	184.722	174.953	189.648	202.248
cg21679730	CACHD1	0.169095	0.351054	0.279299	0.39857	0.38789	0.664236	0.65311	0.880732	0.908935	97.0414	99.2715	103.642	107.636	107.942	102.513	100.743	105.574	99.3321
cg03201658	SH3KBP1	0.0745391	0.198461	0.179129	0.349215	0.460987	0.641055	0.673327	0.80641	0.726771	497	355.019	336.196	285.592	305.677	220.579	231.846	211.852	217.996
cg27321949	LRPAP1	0.133138	0.150979	0.145852	0.196545	0.201103	0.610532	0.624887	0.762716	0.75693	518.732	432.459	454.373	374.002	433.497	367.365	355.08	289.479	275.259
cg09307104	DLG3	0.0417924	0.0672534	0.0565607	0.287802	0.362577	0.652125	0.708172	0.703924	0.61985	98.1711	102.324	100.408	103.814	105.053	101.865	102.676	97.1853	99.8035
cg23336810	SLC37A1	0.209491	0.194237	0.22205	0.459828	0.418303	0.69829	0.624878	0.731104	0.789712	278.139	294.13	280.492	214.253	265.588	213.56	235.177	230.482	214.371
cg15678052	CLSTN1	0.100023	0.276367	0.208002	0.53973	0.454338	0.697245	0.662258	0.713195	0.787209	1295.07	1158.01	995.171	1040.07	1011.03	821.94	746.57	774.269	741.241
cg26506821	ALS2CR11	0.221753	0.172912	0.233068	0.544434	0.53048	0.726057	0.701576	0.735692	0.798937	157.641	177.308	175.771	157.219	163.317	148.65	142.323	134.613	114.324
cg09859456	TBC1D15	0.0627795	0.0624059	0.0685103	0.269831	0.289828	0.459632	0.505768	0.753883	0.8601	268.451	362.788	388.537	312.462	278.86	302.997	242.001	175.882	134.428
cg02340541	GAL	0.825624	0.738377	0.739979	0.555375	0.495146	0.163357	0.152764	0.133404	0.154812	193.622	1323.12	1530.98	2411.45	3338.75	4655.99	4661.64	3613.86	3075.19
cg02897359	HSPA1A	0.830817	0.772281	0.779859	0.463524	0.469768	0.0847949	0.102313	0.0426851	0.0420911	106.006	121.548	121.614	247.32	231.53	557.568	893.166	1033.47	1357.77
cg09035925	RIN2	0.235085	0.125369	0.132532	0.201385	0.111627	0.53793	0.458145	0.922263	0.812902	164.424	206.741	228.547	182.43	214.86	159.284	173.02	130.445	146.625
cg11684211	TTTY14	0.936072	0.937269	0.86672	0.911635	0.92053	0.369445	0.235164	0.055932	0.0752179	102.861	95.0331	99.4611	104.803	109.98	115.986	116.205	128.134	117.011
cg25692139	SLC38A10	0.215998	0.257968	0.308697	0.497395	0.35673	0.80885	0.665893	0.951982	0.948683	250.236	208.255	209.594	173.64	206.91	156.754	162.772	157.732	153.829
cg11243995	C1orf198	0.100154	0.201173	0.197113	0.561582	0.409809	0.766665	0.828763	0.809092	0.771158	338.218	267.392	265.346	249.873	247.36	220.881	225.482	198.466	202.679
cg01371233	SEPHS2	0.782249	0.687647	0.719022	0.580066	0.646667	0.166326	0.15067	0.134338	0.122007	535.702	535.938	702.013	756.765	971.947	1031.9	1078.65	1083.05	1299.05
cg26347189	THEM4	0.744816	0.67253	0.660263	0.439208	0.41637	0.139553	0.16688	0.113207	0.106455	114.429	107.437	118.495	126.264	114.552	142.661	133.516	137.139	154.524
cg04566359	FAM46C	0.221029	0.250182	0.285493	0.589407	0.541032	0.826956	0.797817	0.873356	0.872864	207.816	185.491	182.786	184.843	184.697	167.798	162.18	148.212	156.097
cg12169865	SOX15	0.0759618	0.269055	0.207153	0.497328	0.461939	0.741533	0.753037	0.814277	0.784882	2223.5	2629.01	2129.75	1442.52	1854.35	1456.35	1403.75	1260.57	1347.55
cg05740244	LDHC	0.63597	0.536306	0.533202	0.204743	0.0874535	0.0503833	0.055494	0.0604273	0.0521751	134.499	147.795	140.239	160.139	171.655	187.002	194.347	193.977	214.955
cg10131286	CDKL2	0.100439	0.189406	0.14139	0.359758	0.532376	0.707932	0.738855	0.654122	0.792583	170.081	168.015	186.297	171.254	152.807	135.791	149.083	139.368	118.842
cg10298898	PIWIL2	0.747243	0.677245	0.663934	0.492746	0.469095	0.195782	0.214439	0.146155	0.14322	93.419	107.001	99.4254	104.165	106.69	144.784	141.467	165.948	191.793
cg12808359	WNK4	0.86756	0.797283	0.7554	0.382402	0.507041	0.176331	0.181146	0.158049	0.146137	108.071	109.857	110.998	122.581	122.643	130.932	148.774	144.033	166.218
cg01200376	CTHRC1	0.914699	0.738762	0.780305	0.570465	0.498256	0.202943	0.221623	0.210988	0.213728	523.259	548.476	532.945	658.837	792.796	949.413	1069.5	957.906	750.77
cg04514385	DDX26B	0.165767	0.203389	0.248103	0.528383	0.634626	0.798422	0.768463	0.904004	0.834589	207.362	234.687	207.341	161.32	151.924	134.402	150.665	160.507	147.563
cg09029902	ZNF217	0.0361176	0.103147	0.0953708	0.251571	0.219777	0.555405	0.548681	0.719511	0.646222	1929.7	1904.1	1898.04	1725.23	1957.7	1431.07	1546.36	1496.11	1077.86
cg12105419	PRICKLE1	0.86143	0.792236	0.77901	0.641512	0.69186	0.289763	0.347285	0.203166	0.11327	516.753	358.555	362.374	404.992	373.39	659.74	623.665	742.908	671.753
cg12900151	FAM9C	0.888259	0.800447	0.808511	0.628988	0.597804	0.289178	0.350254	0.10749	0.108337	107.595	118.727	127.884	191.606	201.977	180.893	208.671	233.433	266.657
cg13475877	LYN	0.306221	0.371503	0.376944	0.564161	0.499179	0.804929	0.809385	0.927359	0.89001	1005.11	730.723	595.456	495.762	478.804	414.339	339.047	233.939	248.499
cg15101633	MEG3	0.744291	0.791209	0.840586	0.761447	0.770924	0.335556	0.370633	0.199709	0.17949	107.475	108.222	108.22	171.05	167.768	347.987	411.281	1009.12	1018.48
cg21976560	THUMPD3	0.868313	0.850123	0.81904	0.75243	0.71336	0.248213	0.298636	0.131294	0.194279	112.018	115.381	112.422	127.253	113.194	136.953	142.621	177.321	142.501
cg04995717	TEK	0.0744302	0.177975	0.121231	0.367231	0.325636	0.630495	0.606016	0.696353	0.642327	182.168	146.708	164.176	163.266	146.148	125.535	127.816	123.561	113.892
cg14123427	MEG3	0.887505	0.925594	0.896003	0.795941	0.868622	0.334852	0.41794	0.19797	0.171832	107.475	108.222	108.22	171.05	167.768	347.987	411.281	1009.12	1018.48
cg06837034	FRAS1	0.608438	0.585808	0.610255	0.445798	0.443183	0.0958488	0.115588	0.0829978	0.0819363	121.462	123.715	115.975	128.749	131.943	128.15	126.76	127.894	128.311
cg13746414	THUMPD3	0.939714	0.934722	0.942992	0.913697	0.864544	0.416986	0.636696	0.188958	0.238788	112.018	115.381	112.422	127.253	113.194	136.953	142.621	177.321	142.501
cg18449135	EMP3	0.83074	0.869154	0.864366	0.839434	0.805218	0.346456	0.339791	0.156752	0.193358	150.378	192.993	198.185	244.254	225.705	315.244	313.461	452.267	590.854
cg02633767	TAP2	0.0538088	0.0350178	0.0641658	0.31741	0.248776	0.488296	0.486255	0.691605	0.592479	101.256	107.341	111.475	120.225	113.493	112.441	111.287	116.701	114.209
cg06944257	ZFP3	0.968484	0.977129	0.974498	0.835725	0.87023	0.197671	0.208617	0.0748762	0.0781012	117.266	111.395	111.025	141.046	138.137	155.671	160.556	223.145	235.002
cg04215238	COL17A1	0.078205	0.198546	0.161947	0.353468	0.366364	0.634812	0.622969	0.690758	0.727455	253.397	277.763	222.341	139.964	152.63	120.251	131.3	112.097	109.99
cg12163407	GDF3	0.62579	0.5226	0.549251	0.0669066	0.103288	0.0313429	0.0352406	0.0246636	0.0249235	172.708	1666.33	1676.89	2755.99	3458.34	5609.37	6351.04	6862.05	5936.23
cg14354895	PANX2	0.110504	0.142169	0.116692	0.261182	0.259208	0.770829	0.698563	0.819452	0.753943	194.68	197.805	203.128	162.088	178.924	154.241	170.999	144.939	141.589
cg11964613	ARSE	0.602903	0.556499	0.591791	0.125127	0.160714	0.0446049	0.0416507	0.0406071	0.0398978	102.472	102.408	106.995	153.623	155.236	240.257	217.05	283.926	265.346
cg22325292	FN3K	0.908753	0.848256	0.822601	0.607345	0.570575	0.283484	0.327163	0.189085	0.183702	135.032	112.064	114.793	108.863	106.407	108.999	99.9766	112.501	109.651
cg08698936	HLA-F	0.112522	0.216753	0.162677	0.445244	0.431096	0.797083	0.720881	0.842482	0.727907	133.554	135.581	162.587	123.275	132.442	133.035	135.64	143.329	142.267
cg16290534	ALDH2	0.0769799	0.216371	0.186469	0.516842	0.484586	0.667284	0.718674	0.910925	0.764474	1314.47	760.353	664.867	615.294	676.732	467.264	436.725	300.825	372.734
cg01992464	SPIRE2	0.158235	0.206542	0.086541	0.377616	0.288451	0.634533	0.670114	0.639694	0.744373	124.356	129.314	135.937	128.432	123.478	120.962	117.47	115.636	107.675
cg06861375	ZNF697	0.872831	0.860059	0.891207	0.682035	0.824429	0.386928	0.331126	0.189273	0.230049	169.671	180.059	204.728	195.944	219.287	238.042	223.649	258.689	260.83
cg16699174	HSPA1A	0.81595	0.725819	0.723229	0.413156	0.438681	0.134144	0.145917	0.09195	0.0752322	106.006	121.548	121.614	247.32	231.53	557.568	893.166	1033.47	1357.77
cg22164891	ZNF217	0.0583091	0.112284	0.128042	0.351332	0.282461	0.640264	0.582154	0.693697	0.651485	1929.7	1904.1	1898.04	1725.23	1957.7	1431.07	1546.36	1496.11	1077.86
cg16516584	OR6S1	0.0828666	0.0948539	0.0418964	0.0676339	0.117479	0.527021	0.605824	0.669852	0.631418	117.239	118.882	116.948	114.596	108.865	101.472	100.606	105.54	103.031
cg03096285	MAEA	0.430911	0.244247	0.262234	0.387367	0.421777	0.883852	0.700932	0.788986	0.897585	302.392	296.531	258.772	310.177	343.696	373.466	369.678	358.164	355.08
cg09866983	PRAC	0.90528	0.830175	0.827333	0.625721	0.683479	0.145568	0.154206	0.08723	0.094542	114.308	105.146	100.896	112.269	106.98	137.305	134.702	138.948	163.297
cg11894257	HDGFL1	0.94827	0.601816	0.621762	0.413685	0.52327	0.213718	0.184239	0.137852	0.114933	112.431	114.754	106.034	203.943	215.739	607.727	579.966	779.195	679.478
cg12390237	NOP10	0.633085	0.576165	0.581947	0.388384	0.33822	0.0798096	0.0898706	0.0656576	0.0599602	4239.72	3810.04	3500.09	4243.64	4501.41	4990.49	5021.15	5134.27	4679.89
cg14636077	SMCR5	0.206128	0.306462	0.333496	0.553187	0.582983	0.721686	0.776247	0.900377	0.847489	531.232	582.056	620.939	401.473	282.819	236.606	205.554	274.162	326.467
cg15992730	GDF3	0.684021	0.533402	0.607737	0.0668129	0.108703	0.0388744	0.0383201	0.0324466	0.0329307	172.708	1666.33	1676.89	2755.99	3458.34	5609.37	6351.04	6862.05	5936.23
ch.9.2049598F	MAPKAP1	0.0494799	0.2085	0.0759324	0.489086	0.355667	0.729488	0.697204	0.743476	0.699817	255.292	235.177	246.75	228.097	251.027	303.931	290.322	346.286	297.817
cg24008358	TMEM132D	0.0780872	0.142383	0.138074	0.395839	0.394825	0.642408	0.595106	0.732505	0.674812	645.407	354.655	336.599	250.272	332.234	165.611	188.745	138.172	134.135
cg02479744	ATXN1	0.13991	0.162763	0.16415	0.412489	0.456268	0.663506	0.615814	0.906108	0.834605	185.77	166.952	168.419	141.49	138.546	132.895	145.003	131.907	128.036
cg16164092	HSPA1L	0.67415	0.617591	0.573867	0.436368	0.358941	0.144458	0.0909076	0.127511	0.0757608	121.519	108.683	110.78	122.793	115.351	156.478	139.975	141.589	150.419
cg25781123	THUMPD3	0.891645	0.839326	0.83277	0.726957	0.704084	0.193954	0.239042	0.104393	0.12643	112.018	115.381	112.422	127.253	113.194	136.953	142.621	177.321	142.501
cg11983385	KIAA0319L	0.123935	0.300317	0.165325	0.379113	0.3909	0.620431	0.641824	0.757086	0.786636	151.562	138.678	133.088	128.024	132.912	119.762	114.212	120.446	116.715
cg10902012	CDYL	0.684243	0.631825	0.651177	0.425909	0.450126	0.145268	0.14854	0.0982527	0.103732	92.9162	97.5999	99.5729	90.1473	96.4753	99.0628	103.882	95.985	94.0695
cg07673230	LAPTM4B	0.859151	0.725939	0.806286	0.351255	0.445204	0.0729	0.0712202	0.0428136	0.0466843	3692.53	5669.99	4603.82	6835.49	7445.17	8255.81	8299.24	7554.42	6807.73
cg13614617	IGDCC3	0.0308895	0.0460128	0.0400434	0.0965962	0.0958933	0.470222	0.477511	0.650649	0.669188	147.672	125.693	130.357	150.697	151.542	243.288	184.26	181.463	166.314
cg23222401	UNC5D	0.850861	0.806486	0.822022	0.691158	0.64445	0.0884455	0.190104	0.0469659	0.0490597	96.4157	98.4229	99.2807	100.147	115.666	130.494	113.666	114.112	127.075
cg14145667	C19orf22	0.670447	0.603667	0.606538	0.42949	0.402392	0.0988672	0.137193	0.0759586	0.0771805	520.268	453.984	437.82	527.899	505.739	586.629	569.459	604.802	677.111
cg19907964	TCFL5	0.122908	0.196106	0.155149	0.439981	0.298686	0.724052	0.664875	0.931171	0.87013	529.525	496.181	539.208	497.081	497	500.577	462.838	430.102	407.227
cg01057705	TXNRD2	0.178392	0.298526	0.291858	0.652217	0.548503	0.871559	0.76752	0.952226	0.886159	239.773	214.157	232.804	203.401	227.115	175.478	172.328	187.179	184.897
cg01380361	PFKFB2	0.809022	0.746913	0.79927	0.651508	0.65158	0.202598	0.218373	0.155139	0.136549	137.045	133.711	143.787	147.894	144.191	165.982	150.167	178.134	172.316
cg15486454	BFSP2	0.629535	0.57731	0.579397	0.276243	0.315006	0.0633408	0.0644993	0.0576566	0.0490502	126.835	121.898	122.853	121.055	141.782	179.4	176.151	180.576	156.05
cg09527362	C6orf150	0.665928	0.608328	0.64902	0.261833	0.227385	0.0827308	0.0865508	0.0655447	0.0651446	96.3423	103.174	91.516	128.526	117.436	235.36	206.529	230.459	278.657
cg23176399	MEG3	0.810487	0.833398	0.850232	0.754695	0.793741	0.304755	0.308481	0.171608	0.149887	107.475	108.222	108.22	171.05	167.768	347.987	411.281	1009.12	1018.48
cg27494858	DPP6	0.245032	0.168382	0.134568	0.377313	0.420336	0.61391	0.636564	0.762087	0.779839	136.546	158.315	174.049	125.932	147.153	125.22	122.579	115.467	109.916
cg08099136	PSMB8	0.894994	0.823923	0.82114	0.743413	0.711781	0.378762	0.442914	0.22597	0.265117	94.7917	96.4479	97.1197	105.459	101.685	108.35	123.177	123.281	139.964
cg08264481	EGFLAM	0.151205	0.328378	0.321508	0.487906	0.551027	0.828232	0.683648	0.894956	0.8954	293.122	193.622	218.018	207.866	241.763	157.172	149.016	121.319	115.783
cg21983531	GTF2I	0.679555	0.659739	0.65545	0.430093	0.497993	0.0454195	0.0460892	0.0322799	0.0327656	139.461	135.247	138.163	135.045	139.092	139.548	143.028	143.633	137.918
cg06806080	CD47	0.724052	0.614823	0.599039	0.521673	0.437121	0.165912	0.154823	0.120914	0.118086	120.476	107.271	109.706	111.412	108.592	120.769	107.37	105.709	102.33
cg08850243	TRIM26	0.751552	0.469469	0.458975	0.0670262	0.0619578	0.0438153	0.0381446	0.0364575	0.0385258	200.21	218.286	239.394	316.764	368.98	413.819	462.1	526.455	479.379
cg13380204	STAT5A	0.720898	0.620265	0.602899	0.35411	0.25313	0.134972	0.122449	0.122979	0.131276	184.563	187.355	168.531	203.268	231.468	219.099	236.397	242.697	207.246
cg19529273	LGALS12	0.781975	0.721876	0.715504	0.567559	0.607544	0.267567	0.274569	0.188106	0.152749	128.025	126.878	128.434	128.974	146.07	142.205	146.82	164.216	175.864
cg02167203	NFYA	0.905246	0.917028	0.93493	0.883792	0.909476	0.51252	0.520477	0.146991	0.145531	159.314	188.212	182.412	198.443	200.698	203.697	212.864	242.183	236.509
cg08139238	EEF2K	0.0691144	0.0920056	0.110349	0.333184	0.305476	0.623838	0.646944	0.717791	0.686745	475.074	327.918	305.826	250.408	302.779	234.449	212.249	191.894	176.875
cg12075776	DMTF1	0.632123	0.612454	0.642727	0.516069	0.499795	0.133184	0.176911	0.108282	0.093062	477.88	631.652	629.705	477.936	444.128	361.061	407.77	392.02	395.569
cg10507028	ZFP3	0.916383	0.903055	0.895236	0.777814	0.702312	0.131577	0.155205	0.0806423	0.0781965	117.266	111.395	111.025	141.046	138.137	155.671	160.556	223.145	235.002
cg13808083	BARX1	0.81553	0.602384	0.697993	0.313398	0.413257	0.199838	0.198109	0.177997	0.190686	113.647	158.452	119.441	175.61	166.177	186.109	197.065	184.773	255.156
cg09315630	MOV10L1	0.0930792	0.282043	0.118058	0.514506	0.342656	0.835824	0.768691	0.861043	0.7673	139.037	122.216	125.868	116.942	116.218	107.847	116.141	112.698	111.674
cg23824183	ZHX1	0.040883	0.0676041	0.0633319	0.190205	0.209083	0.53394	0.424122	0.706696	0.716529	198.78	173.084	168.899	158.238	154.944	145.181	143.459	137.476	130.004
cg05374733	PRICKLE1	0.810945	0.68217	0.688206	0.508307	0.574751	0.164698	0.101072	0.069752	0.0681651	516.753	358.555	362.374	404.992	373.39	659.74	623.665	742.908	671.753
cg19831369	HPS4	0.204356	0.213225	0.247572	0.331688	0.414182	0.781147	0.719876	0.726034	0.739027	140.464	136.617	134.14	128.91	135.994	115.123	117.405	127.471	110.524
cg03595881	EBF2	0.859778	0.58456	0.577229	0.0993476	0.270326	0.107605	0.121078	0.140013	0.209959	341.111	152.528	160.34	138.401	143.196	129.574	140.491	118.741	129.714
cg20102877	KRTCAP3	0.668358	0.556174	0.570863	0.299452	0.257879	0.065067	0.11956	0.0797287	0.0875272	248.425	252.524	261.818	440.501	514.313	431.252	451.223	432.035	424.93
cg06645921	SLC2A14	0.907239	0.913782	0.915623	0.745763	0.725252	0.322832	0.329964	0.12382	0.16776	534.762	344.327	299.145	364.859	346.728	723.525	653.201	619.938	768.426
cg12308054	HSPA4	0.697048	0.654434	0.737268	0.505592	0.614585	0.109354	0.115635	0.0893652	0.0821601	973.925	831.261	831.601	1112.59	826.614	1190.85	1250.19	1191.34	1112.59
cg15003737	PAK1	0.555925	0.538935	0.53555	0.119149	0.0969922	0.0414208	0.0417759	0.0337936	0.0354465	310.637	307.96	232.569	426.007	396.145	631.229	603.385	644.579	471.605
cg18890556	FAM124B	0.0826437	0.171348	0.108395	0.231419	0.177546	0.6161	0.575752	0.705376	0.787033	193.671	150.065	167.531	177.36	190.513	149.567	154.616	119.668	113.903
ch.5.3178288F	WWC1	0.0294256	0.158822	0.0724478	0.299528	0.23289	0.604384	0.520323	0.697686	0.57885	711.831	429.255	457.68	347.748	389.166	293.671	262.658	265.437	232.095
cg11204913	KCNN2	0.101873	0.36255	0.194419	0.539208	0.638852	0.788673	0.78838	0.803286	0.829643	107.459	108.698	106.599	115.254	113.042	134.431	127.732	149.644	126.579
cg00379090	C1orf141	0.227528	0.313282	0.32751	0.653021	0.493744	0.753415	0.814106	0.850679	0.898378	105.248	104.888	110.96	106.041	103.069	100.42	100.644	102.993	107.989
cg16231923	NPTN	0.125957	0.162945	0.196515	0.377017	0.366707	0.660615	0.655874	0.668444	0.722616	99.8623	113.28	115.154	125.533	111.315	110.805	118.366	109.263	118.75
ch.16.192535R	CREBBP	0.0239788	0.0978676	0.0756459	0.355316	0.258802	0.632126	0.578528	0.735153	0.575027	947.423	918.537	1003.45	773.198	943.091	761.036	841.241	732.527	720.501
cg05093535	AFF3	0.144028	0.104257	0.150574	0.252261	0.413694	0.619158	0.598791	0.867456	0.741216	191.81	165.471	179.382	166.573	168.098	150.589	138.991	137.294	121.006
cg00067768	DVL3	0.082681	0.167048	0.157084	0.406498	0.374284	0.69984	0.714644	0.816683	0.831632	586.731	579.683	514.438	588.977	573.793	337.599	455.18	400.981	306.675
cg25410789	NAV2	0.214028	0.333602	0.21803	0.542306	0.470054	0.761941	0.698492	0.878586	0.695209	1286.97	713.579	759.737	448.37	475.594	309.579	309.619	248.612	226.994
cg20459238	SNCG	0.871137	0.809295	0.824076	0.681318	0.695911	0.312039	0.315594	0.144873	0.239283	131.771	108.621	119.375	139.335	131.937	168.557	174.884	171.278	142.107
cg21205031	YIPF4	0.684733	0.682976	0.688121	0.483905	0.573867	0.124599	0.172756	0.0840637	0.112822	716.89	529.525	682.998	724.89	808.018	1076.04	1164.26	1047.62	887.351
cg27450668	MEGF6	0.197587	0.345474	0.337757	0.588287	0.612031	0.743481	0.722645	0.905074	0.859252	138.794	130.508	134.378	120.105	116.034	105.456	112.618	119.214	115.673
cg16325826	MCF2L	0.0250814	0.249167	0.203728	0.520817	0.499487	0.76539	0.753535	0.970948	0.924216	139.231	120.8	117.89	113.299	121.826	113.128	111.671	104.859	108.271
cg14175330	NACC2	0.0614937	0.278503	0.256924	0.502895	0.420151	0.718845	0.737258	0.851638	0.829392	116.889	126.317	105.907	119.607	111.386	125.253	117.195	117.543	116.046
cg17098965	ZNF217	0.11634	0.238483	0.14841	0.476157	0.432811	0.840682	0.788009	0.816776	0.797091	1929.7	1904.1	1898.04	1725.23	1957.7	1431.07	1546.36	1496.11	1077.86
cg17385662	APOBEC3F	0.620692	0.554077	0.618574	0.233297	0.36507	0.0434428	0.0430731	0.0368648	0.0366391	121.236	124.307	117.409	135.905	150.378	147.286	153.155	148.033	144.191
cg27647667	ASAP2	0.0435063	0.123577	0.113749	0.227385	0.23606	0.607808	0.472494	0.871693	0.871323	358.555	252.691	212.598	235.155	256.755	172.972	177.36	136.311	119.996
ch.1.1540554F	TXNDC12	0.0743741	0.146557	0.192688	0.581632	0.338349	0.685813	0.659239	0.855258	0.744469	4629.48	3593.29	2679.98	2691.81	2319.9	1969.85	2069.52	1805.14	1943.65
ch.1.2975077F	GATAD2B	0.0347795	0.117844	0.139394	0.333403	0.249042	0.523707	0.562162	0.752773	0.674076	276.671	211.271	217.756	196.284	193.923	195.715	177.41	171.077	155.477
cg26205890	ACOX1	0.698022	0.630162	0.651264	0.370365	0.468712	0.111446	0.136204	0.124136	0.122838	225.875	222.56	226.855	246.789	236.509	277.839	270.463	281.856	241.727
cg15077792	CDH23	0.256608	0.267631	0.305732	0.456305	0.418517	0.681417	0.702114	0.920255	0.905003	103.284	120.09	122.951	112.574	130.509	110.431	125.798	111.374	110.399
cg17050616	MOV10L1	0.103879	0.150884	0.136746	0.467221	0.485555	0.774657	0.690275	0.907397	0.926708	139.037	122.216	125.868	116.942	116.218	107.847	116.141	112.698	111.674
cg02978220	VAV3	0.304759	0.306551	0.206776	0.52347	0.54004	0.821849	0.781005	0.85837	0.901241	114.183	115.849	112.251	112.572	117.995	114.65	115.174	115.568	116.398
cg10191799	APOBEC3F	0.601474	0.617835	0.611771	0.159669	0.337009	0.0491948	0.0482456	0.0432531	0.0426107	121.236	124.307	117.409	135.905	150.378	147.286	153.155	148.033	144.191
cg19743666	YPEL5	0.171241	0.199278	0.196912	0.421041	0.471729	0.693084	0.765882	0.771892	0.742455	1320.15	985.239	964.225	898.892	906.201	776.873	826.428	604.148	575.949
cg06341731	BCL11B	0.91418	0.858175	0.900101	0.359591	0.523959	0.147784	0.155649	0.126579	0.124825	111.116	112.561	109.125	116.422	104.822	105.467	113.808	106.589	118.774
cg13879483	USP44	0.825321	0.624096	0.690249	0.263358	0.213111	0.0599849	0.0636647	0.0541367	0.0722438	137.998	127.623	154.885	196.866	178.717	350.07	346.286	354.509	303.931
cg09157813	CASP12	0.0359678	0.0499603	0.0498144	0.141928	0.227519	0.501329	0.513527	0.689704	0.702473	110.918	107.112	104.116	104.665	101.677	97.772	100.538	99.8601	99.0069
cg26536240	ANKRD11	0.0608804	0.0948729	0.120727	0.165185	0.252209	0.564281	0.511985	0.690716	0.745836	1125.74	904.243	846.789	749.806	800.333	618.722	638.127	622.532	575.52
cg04605816	KCNQ2	0.117802	0.181505	0.168394	0.227718	0.280294	0.687484	0.549709	0.868219	0.808578	119.708	135.879	141.332	126.914	134.981	115.425	124.558	135.331	124.645
ch.20.532344R	C20orf3	0.108669	0.295591	0.256575	0.577772	0.523693	0.761372	0.753294	0.817466	0.713291	1042.22	906.626	707.175	754.405	807.485	631.128	635.172	572.672	593.148
cg05604800	SPIRE2	0.094624	0.0672818	0.0704976	0.441255	0.352182	0.648202	0.594618	0.721684	0.755509	124.356	129.314	135.937	128.432	123.478	120.962	117.47	115.636	107.675
cg12889126	KCNC2	0.122838	0.248207	0.127364	0.416007	0.381599	0.57229	0.59652	0.73654	0.784394	100.443	104.149	96.5732	97.4004	106.776	97.5748	103.215	101.753	97.9389
cg02370232	SORBS1	0.0314566	0.0738827	0.0896932	0.445031	0.547172	0.545892	0.600809	0.631625	0.55384	107.83	102.037	104.713	103.205	93.9947	96.8256	94.3394	96.8064	93.8538
cg19972822	ZC3HAV1	0.772313	0.681458	0.702051	0.505505	0.546983	0.127773	0.205709	0.0948016	0.067063	169.872	152.942	156.35	167.346	174.059	193.713	173.358	207.787	211.829
cg02642565	C16orf53	0.812872	0.698517	0.748179	0.617786	0.618535	0.117066	0.191891	0.0734492	0.0786273	280.625	220.954	236.899	283.485	268.401	286.264	311.398	267.153	358.302
cg08420923	ANKRD11	0.0622764	0.0728817	0.0584764	0.294817	0.108361	0.502856	0.541687	0.669331	0.629749	1125.74	904.243	846.789	749.806	800.333	618.722	638.127	622.532	575.52
cg20398880	NFYA	0.866219	0.787075	0.847507	0.634372	0.715857	0.212358	0.188181	0.146759	0.129158	159.314	188.212	182.412	198.443	200.698	203.697	212.864	242.183	236.509
cg16735509	PRKCZ	0.0379113	0.200253	0.178611	0.431745	0.177153	0.579512	0.543402	0.739058	0.817997	284.433	219.97	239.073	234.004	244.164	215.739	209.577	194.429	199.171
cg21057183	KCNC2	0.070442	0.0863278	0.0529279	0.45151	0.396236	0.752048	0.654905	0.895974	0.892789	100.443	104.149	96.5732	97.4004	106.776	97.5748	103.215	101.753	97.9389
cg26893600	CASP12	0.0673439	0.084534	0.106328	0.293205	0.23776	0.565658	0.491093	0.763274	0.768999	110.918	107.112	104.116	104.665	101.677	97.772	100.538	99.8601	99.0069
cg12451671	ATXN1	0.102025	0.121557	0.161641	0.325247	0.326478	0.674426	0.627117	0.664782	0.747695	185.77	166.952	168.419	141.49	138.546	132.895	145.003	131.907	128.036
cg02194684	PDZD2	0.22087	0.172352	0.191874	0.264437	0.309196	0.635423	0.636329	0.797376	0.819945	172.407	158.435	160.794	148.74	131.811	120.242	133.071	130.057	122.182
cg27168068	TBC1D1	0.876551	0.863105	0.852181	0.763396	0.779209	0.340087	0.324663	0.165356	0.211804	128.05	130.29	108.622	102.386	118.178	124.661	123.786	111.325	117.86
cg24491618	KCNH2	0.363914	0.379813	0.40051	0.487374	0.40688	0.823218	0.86555	0.957601	0.928007	99.0097	105.534	93.2524	102.7	103.755	112.425	105.494	96.8303	98.0101
cg25240964	FRAS1	0.252173	0.132865	0.131088	0.376429	0.385318	0.678915	0.627952	0.726745	0.736546	1686.88	1304.56	913.618	673.119	719.728	266.08	303.931	236.237	175.61
cg05018835	RPS6KA5	0.229757	0.236305	0.269594	0.468775	0.391827	0.752398	0.667112	0.85392	0.821616	573.307	341.996	371.823	339.311	395.618	253.445	251.33	178.934	187.179
cg21475150	RPL31	0.727734	0.716308	0.698785	0.527714	0.61867	0.234366	0.253172	0.0575979	0.081239	12096.4	14629.5	14661.5	16644.9	17477.4	19971.7	17209	20429.4	17838.4
cg04519296	SYNGR3	0.835627	0.914816	0.886937	0.836595	0.882557	0.515249	0.54143	0.208472	0.201197	105.697	118.903	129.406	113.013	112.433	130.199	122.104	156.652	139.957
cg05636131	ZNF398	0.723209	0.623607	0.656596	0.336006	0.415594	0.0684822	0.0925574	0.0796668	0.0770564	165.75	223.123	237.104	262.658	298.679	430.102	418.216	610.068	678.45
cg02220078	HSPA4	0.73169	0.73864	0.731883	0.549033	0.600035	0.0974892	0.121515	0.0595998	0.0623716	973.925	831.261	831.601	1112.59	826.614	1190.85	1250.19	1191.34	1112.59
cg08465183	ZNF219	0.104436	0.135115	0.113999	0.268541	0.169275	0.842071	0.722675	0.920787	0.936816	308.027	439.683	457.245	329.694	336.54	226.951	235.479	232.906	256.096
cg07780348	FOXR1	0.974362	0.960922	0.944836	0.867817	0.923041	0.464894	0.558371	0.290417	0.286541	115.893	109.997	108.849	118.315	112.842	120.032	117.258	122.581	129.079
cg22660933	HOXB1	0.918962	0.813354	0.82078	0.578968	0.650594	0.291735	0.314199	0.114808	0.16342	116.945	122.899	122.63	135.71	134.14	145.947	134.544	175.998	144.264
cg13511777	NAV2	0.65734	0.596261	0.599379	0.377924	0.463391	0.0598389	0.0527574	0.0467528	0.0471244	134.88	117.533	111.211	107.762	111.391	117.434	122.773	118.537	117.724
cg20284937	RNF220	0.93841	0.852604	0.84733	0.6581	0.610007	0.109144	0.108579	0.123332	0.261248	385.184	364.581	374.522	421.099	530.701	555.925	498.226	592.884	657.624
cg11963233	CDH2	0.0878877	0.104252	0.134868	0.317253	0.296819	0.735144	0.640312	0.7943	0.677156	4091.24	2566.87	2272.71	1679.51	1768.32	1000.66	1098.55	859.61	1114.28
cg23397523	PML	0.933933	0.787669	0.819977	0.627673	0.692637	0.257006	0.302785	0.174881	0.18615	95.8071	101.737	97.7801	94.1534	104.566	103.188	97.4087	104.195	102.214
cg02263377	ADSSL1	0.0321601	0.126302	0.0481442	0.241748	0.209815	0.430405	0.398515	0.81562	0.787879	207.195	188.018	173.838	147.887	150.429	127.614	136.126	123.892	117.527
cg02224314	BCL11B	0.942571	0.830702	0.871397	0.552236	0.643479	0.332562	0.353463	0.169696	0.140233	111.116	112.561	109.125	116.422	104.822	105.467	113.808	106.589	118.774
cg04710661	ARSD	0.884153	0.839535	0.843074	0.73844	0.610701	0.245133	0.231436	0.159757	0.167803	126.257	119.938	127.808	106.588	125.278	125.046	119.329	117.244	108.506
cg06671660	NFYA	0.768401	0.824673	0.796318	0.568266	0.636799	0.223958	0.206781	0.144228	0.131723	159.314	188.212	182.412	198.443	200.698	203.697	212.864	242.183	236.509
cg11250576	HSPA4	0.822498	0.829924	0.829336	0.710438	0.774522	0.167219	0.184905	0.0900686	0.136584	973.925	831.261	831.601	1112.59	826.614	1190.85	1250.19	1191.34	1112.59
cg05036892	CABIN1	0.187615	0.366567	0.365183	0.642953	0.638638	0.780305	0.791895	0.859443	0.919743	164.404	154.916	147.07	149.28	139.818	142.051	141.548	146.976	138.735
cg25354127	PAQR9	0.818775	0.668763	0.763303	0.691553	0.701972	0.248484	0.307209	0.215866	0.218651	105.226	93.4484	93.2729	100.724	113.289	122.982	111.662	120.846	126.943
cg25457674	C6orf105	0.267781	0.368613	0.30238	0.559876	0.56991	0.822784	0.736161	0.86481	0.921249	130.141	154.189	132.29	123.442	130.981	102.696	116.76	93.9311	103.413
cg17928876	TGFB3	0.155622	0.150547	0.115587	0.333558	0.297862	0.637952	0.645758	0.643747	0.752325	130.333	191.215	205.975	171.297	172.181	130.434	118.978	118.759	108.378
ch.7.1100907F	TNS3	0.0482682	0.168984	0.108561	0.391253	0.356241	0.660209	0.539488	0.657944	0.726984	1163.2	781.818	796.366	557.173	611.939	578.329	525.193	597.842	501.624
cg19866866	ZNF648	0.95002	0.917488	0.903742	0.72728	0.73991	0.462164	0.475086	0.322256	0.35952	113.818	117.195	143.607	122.557	127.025	145.956	139.503	153.967	157.622
cg13835029	TM9SF1	0.910243	0.876498	0.899112	0.768909	0.776171	0.349551	0.443169	0.211019	0.295802	237.46	247.286	279.276	264.066	305.943	245.006	243.241	283.859	271.668
cg19019345	ST5	0.0482286	0.126291	0.0720367	0.486281	0.470359	0.760563	0.696018	0.907478	0.847047	127.628	124.359	127.732	120.899	127.448	117.282	117.124	102.816	114.191
ch.6.1239582F	TRAM2	0.0259842	0.0767174	0.10217	0.180729	0.202942	0.558825	0.454264	0.639603	0.661915	471.44	338.917	324.312	337.806	336.646	273.767	297.66	263.732	259.137
cg15383338	ZNF219	0.260675	0.200546	0.194388	0.278573	0.219672	0.82131	0.583327	0.930128	0.906688	308.027	439.683	457.245	329.694	336.54	226.951	235.479	232.906	256.096
cg00391031	KIAA1274	0.834561	0.846012	0.838435	0.718873	0.692727	0.461786	0.265586	0.200171	0.232879	154.636	165.543	140.421	146.681	193.636	204.972	180.256	216.759	217.003
cg03487027	ZNF503	0.941584	0.870289	0.893535	0.614738	0.663144	0.279669	0.31458	0.0288068	0.0345461	99.6853	105.964	93.1639	100.257	105.034	96.2298	106.293	107.431	102.989
cg06539091	ABLIM1	0.15932	0.174176	0.161902	0.341006	0.199898	0.703049	0.558481	0.823963	0.685642	276.264	307.832	302.746	286.819	301.735	286.941	322.18	286.264	234.377
cg13773631	BARX1	0.910628	0.863925	0.841763	0.73565	0.687531	0.53397	0.443078	0.22051	0.289783	113.647	158.452	119.441	175.61	166.177	186.109	197.065	184.773	255.156
cg16277169	TBX3	0.924219	0.843744	0.834046	0.606647	0.775647	0.198298	0.210189	0.129592	0.155129	111.883	115.545	109.188	130.785	125.044	111.586	106.136	116.673	123.603
cg14218233	GALNT2	0.275573	0.350414	0.238581	0.524133	0.535131	0.771197	0.635226	0.9486	0.906584	149.679	123.86	127.624	135.966	146.928	150.167	143.035	144.778	123.566
cg09199027	ARSD	0.176723	0.191452	0.184632	0.452827	0.571744	0.82047	0.844244	0.885743	0.915707	150.581	181.993	181.606	167.456	161.149	135.968	138.26	137.646	136.764
cg24523456	HLCS	0.920208	0.786135	0.823429	0.562643	0.649979	0.125726	0.122014	0.0623412	0.0666294	123.764	122.354	115.572	96.6313	114.478	115.344	109.992	102.583	95.1545
cg25499121	CA10	0.165667	0.160676	0.190939	0.445247	0.354753	0.598901	0.606118	0.890577	0.796009	124.568	122.853	123.942	121.144	108.631	112.499	107.361	105.052	108.731
cg06282596	SORBS1	0.0661755	0.109398	0.230897	0.35044	0.48656	0.775584	0.765741	0.884342	0.813799	107.83	102.037	104.713	103.205	93.9947	96.8256	94.3394	96.8064	93.8538
cg19641570	FARP1	0.0697979	0.0697979	0.100975	0.333083	0.256292	0.601773	0.686024	0.702794	0.658048	446.479	313.547	243.124	255.401	241.484	179.825	167.813	144.026	140.202
cg22961727	KRTAP21-1	0.0863381	0.143116	0.0792443	0.254098	0.291745	0.570492	0.707509	0.863035	0.802463	131.731	156.169	143.911	134.212	147.026	109.507	126.478	106.02	117.028
cg08711530	DMD	0.260843	0.149212	0.123347	0.471892	0.208365	0.619432	0.569671	0.75269	0.827912	136.504	222.635	219.628	154.119	151.416	115.15	114.183	106.81	107.58
cg15331500	TEF	0.179659	0.259966	0.20095	0.488217	0.457799	0.738951	0.744243	0.828515	0.640299	161.054	151.961	141.44	132.98	127.679	133.54	132.565	121.932	130.426
cg08344135	SPG7	0.156247	0.221113	0.18982	0.352792	0.300747	0.653549	0.674488	0.858496	0.791019	600.658	694.14	576.887	564.773	533.13	400.893	372.734	443.393	448.653
cg25313930	FAM124B	0.0249283	0.0833933	0.0594333	0.209936	0.224653	0.568418	0.53378	0.816204	0.691352	193.671	150.065	167.531	177.36	190.513	149.567	154.616	119.668	113.903
cg07917978	METTL9	0.0586489	0.198788	0.115266	0.479089	0.372625	0.737496	0.735854	0.885702	0.922436	259.407	180.427	220.786	206.529	193.113	161.593	165.933	158.85	161.32
cg07654588	TBC1D5	0.0232943	0.0496983	0.0398468	0.178075	0.180099	0.474464	0.447587	0.753752	0.614834	174.343	166.584	139.689	139.118	160.834	128.394	131.483	126.128	123.178
cg07151443	HLA-DMA	0.832923	0.81075	0.768734	0.729211	0.740964	0.274412	0.267334	0.156025	0.138758	120.89	135.754	126.676	127.526	127.905	142.342	133.864	138.236	150.768
cg00950497	ABLIM1	0.23356	0.185359	0.187604	0.37185	0.251726	0.692894	0.647354	0.816912	0.717967	276.264	307.832	302.746	286.819	301.735	286.941	322.18	286.264	234.377
cg22359581	EHD2	0.882973	0.80454	0.792047	0.624536	0.673364	0.263792	0.295874	0.219306	0.236915	119.64	117.95	118.873	123.318	123.819	125.328	124.079	138.051	138.608
ch.10.986655R	BMS1P5	0.0791934	0.216568	0.101712	0.410225	0.540901	0.71706	0.729059	0.708393	0.678649	9608.69	5599.62	8694.19	4185.05	2910.07	2494.29	2217.78	2622.99	6194.08
cg18736186	GALK2	0.588616	0.575035	0.550796	0.26999	0.414728	0.0575808	0.0534022	0.0458914	0.0420073	111.021	104.814	108.97	119.152	117.507	132.165	144.191	143.259	118.572
cg00013804	ASAP2	0.689147	0.600862	0.582473	0.418263	0.271283	0.0935568	0.0639718	0.0902145	0.143024	358.555	252.691	212.598	235.155	256.755	172.972	177.36	136.311	119.996
cg08575922	ZDHHC17	0.0656725	0.0670894	0.066254	0.415575	0.417205	0.556471	0.572723	0.704066	0.672999	373.315	410.893	451.548	362.083	362.847	242.92	332.905	294.13	294.13
cg14365564	STOML2	0.68971	0.662914	0.694264	0.459735	0.539214	0.156622	0.172863	0.133859	0.120516	2790.17	3662.75	3374.5	4444.82	4342.73	5093.63	4427.7	4745.03	4501.41
cg21201272	TRAPPC9	0.0536513	0.0965559	0.0697146	0.23613	0.278881	0.610985	0.561575	0.651545	0.628508	174.359	164.216	151.877	177.937	185.19	133.371	135.247	118.058	106.719
cg27163936	CDYL	0.856644	0.721593	0.749507	0.410097	0.579471	0.282055	0.272283	0.180029	0.154122	92.9162	97.5999	99.5729	90.1473	96.4753	99.0628	103.882	95.985	94.0695
cg26168881	ASAP2	0.171021	0.20171	0.160312	0.42294	0.282473	0.626516	0.607029	0.775636	0.724328	358.555	252.691	212.598	235.155	256.755	172.972	177.36	136.311	119.996
cg17056676	ABLIM1	0.653315	0.597445	0.61187	0.410275	0.44119	0.115556	0.11436	0.102466	0.118656	126.653	136.998	130.293	128.584	130.774	139.83	141.867	143.908	143.887
cg23856138	CCNY	0.0266313	0.107437	0.0638004	0.277265	0.236176	0.541757	0.514073	0.713864	0.656347	237.593	218.04	236.187	219.554	217.427	222.363	201.782	201.879	194.371
cg12277524	PDE4B	0.127019	0.275703	0.177281	0.362046	0.330271	0.576399	0.616917	0.87996	0.768895	108.429	116.412	122.109	111.159	113.442	107.081	100.164	95.1623	103.394
cg27290215	ABLIM1	0.295361	0.372679	0.300159	0.569485	0.514498	0.822092	0.805653	0.940407	0.828597	276.264	307.832	302.746	286.819	301.735	286.941	322.18	286.264	234.377
cg17770886	TUBGCP2	0.049287	0.111584	0.0817457	0.278031	0.277075	0.617353	0.609814	0.603019	0.690512	1410.72	888.768	843.562	686.345	482.856	558.941	478.237	406.703	413.819
cg18040225	CCNJ	0.826353	0.630087	0.707909	0.26809	0.339964	0.067148	0.0721842	0.0540612	0.0568774	183.212	230.559	257.058	237.104	303.278	278.657	304.307	315.629	359.068
cg01035261	CNGB1	0.117695	0.330412	0.220972	0.550536	0.582876	0.667706	0.718988	0.79876	0.801769	114.543	115.357	106.648	106.001	107.795	105.097	105.916	116.46	97.0892
cg25307724	MCF2L	0.101744	0.248524	0.264655	0.335411	0.375579	0.721288	0.66468	0.884973	0.821945	139.231	120.8	117.89	113.299	121.826	113.128	111.671	104.859	108.271
cg01223793	MDN1	0.70919	0.60598	0.634811	0.168511	0.201674	0.0637281	0.0651777	0.0511801	0.0512353	175.253	180.242	151.264	188.277	175.284	212.864	201.353	225.511	224.75
cg25872281	FASTK	0.806216	0.746031	0.722069	0.338881	0.404972	0.27044	0.203773	0.181424	0.161009	145.254	158.378	130.81	137.133	126.352	134.797	132.723	127.505	125.212
cg03184366	WWC3	0.0427665	0.105292	0.0775643	0.319719	0.410681	0.641673	0.728051	0.854897	0.772736	887.351	401.257	414.595	356.55	399.743	221.038	207.882	166.286	167.478
cg19113599	TTC23	0.0747282	0.124217	0.131449	0.332621	0.313686	0.587759	0.634997	0.817612	0.701343	170.913	151.828	150.826	162.426	161.221	144.381	154.795	164.132	153.783
cg21446955	ARHGAP24	0.0425282	0.0919227	0.0886293	0.387044	0.481636	0.60467	0.623454	0.673611	0.631103	100.887	113.41	92.4063	104.232	116.889	103.187	107.255	111.016	99.2292
cg04377850	ZC3H18	0.710069	0.602399	0.681437	0.446345	0.496953	0.176846	0.109448	0.240646	0.124975	169.929	157.263	143.011	158.827	168.35	183.695	176.875	179.741	183.721
cg20687940	OTUB1	0.121689	0.23327	0.243703	0.473934	0.491568	0.736827	0.726104	0.743691	0.774584	350.788	361.703	374.8	320.488	363.128	271.488	266.339	260.83	312.311
cg09689478	ARFIP1	0.207309	0.181136	0.175156	0.460388	0.469662	0.702559	0.636213	0.717277	0.702998	120.538	137.748	122.758	138.298	125.991	128.218	140.476	136.595	118.998
cg22016513	CSMD1	0.0801124	0.243798	0.201446	0.380606	0.316506	0.727172	0.6222	0.878601	0.906075	112.678	112.134	112.188	102.213	106.959	96.389	104.492	94.1039	103.702
cg24236938	DLK2	0.775255	0.709962	0.738687	0.65054	0.650212	0.250031	0.274686	0.156017	0.181492	136.715	151.85	158.173	152.618	162.952	181.516	182.343	187.211	162.807
cg04488527	KLHL34	0.7338	0.7338	0.784686	0.544439	0.499111	0.170938	0.177549	0.131864	0.161747	115.669	115.151	113.488	131.235	125.3	128.818	121.927	138.967	137.543
cg16971273	MOG	0.599891	0.601028	0.613674	0.423427	0.472705	0.0857158	0.086922	0.0554475	0.0467986	116.145	118.957	118.609	114.453	117.574	124.866	124.743	122.338	132.043
cg25860737	GALK2	0.623069	0.628003	0.594516	0.528738	0.469609	0.129687	0.121716	0.0833282	0.085228	111.021	104.814	108.97	119.152	117.507	132.165	144.191	143.259	118.572
cg16312972	SFRS13A	0.387314	0.156207	0.136537	0.361034	0.544206	0.705679	0.717295	0.752502	0.74168	665.808	695.736	1180.5	615.817	553.364	464.496	468.907	402.413	489.516
ch.1.3577855R	LAMC1	0.0323671	0.138437	0.130997	0.251599	0.245188	0.520518	0.466813	0.881393	0.698507	6782.66	3991.53	3435.58	2983.65	3549.97	2312.43	2549.05	1984.55	1723.18
ch.12.1175666F	RNF41	0.0511082	0.0879162	0.0569014	0.335279	0.2236	0.629371	0.487189	0.698199	0.581133	114.114	106.387	115.935	115.694	111.778	114.809	108.571	116.059	108.36
cg12395919	TMEM49	0.807678	0.792258	0.85284	0.706833	0.758031	0.154165	0.279729	0.0760052	0.0975895	853.05	849.278	721.609	852.323	977.05	1168.3	1183.68	1018.48	1012.47
cg09689895	SPP2	0.200171	0.235085	0.233029	0.437785	0.416201	0.729354	0.653343	0.847801	0.844994	110.208	123.619	125.661	108.825	111.441	101.211	110.723	102.882	104.384
cg16789335	PPP1R3F	0.762712	0.654112	0.638115	0.426155	0.421183	0.177873	0.193342	0.139544	0.127121	143.81	138.065	133.299	148.445	154.309	146.118	165.433	159.108	161.786
cg07026448	SLC22A2	0.0776219	0.208567	0.161095	0.368661	0.410635	0.654331	0.589624	0.799746	0.737566	107.656	94.6732	106.5	91.3707	91.4521	112.146	98.9935	105.274	99.5357
cg20672708	TM9SF4	0.0668383	0.20574	0.162851	0.415012	0.453421	0.558802	0.555227	0.830312	0.762154	1016.7	938.084	919.551	764.758	899.575	839.697	767.183	818.986	620.845
cg19213744	MOV10L1	0.145603	0.159964	0.19502	0.36964	0.379524	0.670922	0.649719	0.836358	0.842372	139.037	122.216	125.868	116.942	116.218	107.847	116.141	112.698	111.674
cg01435643	MCF2L	0.120264	0.220721	0.249495	0.57308	0.566936	0.773249	0.713616	0.812269	0.849562	139.231	120.8	117.89	113.299	121.826	113.128	111.671	104.859	108.271
cg08799816	RADIL	0.242848	0.203115	0.170638	0.36685	0.33381	0.692414	0.652113	0.872886	0.87788	179.469	180.845	188.327	189.665	205.737	162.121	177.163	157.378	158.569
cg02519948	FBXL7	0.917191	0.857838	0.906162	0.77602	0.82347	0.228204	0.272275	0.134078	0.140218	107.968	123.474	111.593	117.794	117.06	126.672	137.703	122.862	133.876
cg09781932	DSCAML1	0.135287	0.405241	0.367238	0.608695	0.533843	0.893028	0.834974	0.933545	0.878785	115.569	108.118	111.278	100.996	108.401	98.6016	111.016	97.9997	100.547
cg11354857	KRTAP21-1	0.0452864	0.0725285	0.0508965	0.323478	0.430211	0.62332	0.681512	0.856614	0.864859	131.731	156.169	143.911	134.212	147.026	109.507	126.478	106.02	117.028
ch.11.152092R	NUP98	0.0826659	0.21384	0.110864	0.487927	0.371517	0.661777	0.647069	0.758338	0.773434	141.313	155.915	154.583	160.42	195.018	162.231	150.948	152.24	186.564
cg00827893	PDS5B	0.129613	0.201573	0.163599	0.356444	0.368173	0.726974	0.752003	0.762026	0.774873	221.131	188.89	189.365	181.274	178.475	159.781	162.016	177.783	162.989
cg22902266	BARX1	0.841893	0.801647	0.845829	0.74805	0.774563	0.391653	0.420471	0.18707	0.254451	113.647	158.452	119.441	175.61	166.177	186.109	197.065	184.773	255.156
cg02995493	PDE4B	0.0844199	0.0619813	0.0782181	0.171405	0.148386	0.587375	0.464918	0.703588	0.676493	108.429	116.412	122.109	111.159	113.442	107.081	100.164	95.1623	103.394
cg00790307	SMCR5	0.117463	0.173617	0.150109	0.347385	0.289295	0.628887	0.577338	0.747973	0.789723	531.232	582.056	620.939	401.473	282.819	236.606	205.554	274.162	326.467
cg00945810	HEATR2	0.11322	0.155686	0.147322	0.188877	0.192736	0.470508	0.444023	0.878768	0.8756	111.268	108.522	103.326	107.513	106.424	106.598	115.921	110.054	114.949
cg12750151	OR5D18	0.073251	0.105867	0.114293	0.367022	0.278574	0.566694	0.541354	0.763525	0.732257	123.394	128.81	117.381	128.563	116.548	132.412	115.625	126.682	106.94
cg26869501	TMPO	0.863481	0.716743	0.748864	0.411111	0.462886	0.0914188	0.0865367	0.0737351	0.101448	237.219	429.631	441.04	490.984	584.105	568.686	593.935	629.207	510.803
cg26058971	SPEN	0.204366	0.22001	0.20111	0.407633	0.389192	0.67691	0.618568	0.804468	0.852744	705.88	618.34	705.88	594.694	728.187	434.772	473.5	522.197	530.647
cg11207307	SLC2A14	0.944574	0.86797	0.890935	0.679372	0.708585	0.461625	0.495586	0.32943	0.308944	534.762	344.327	299.145	364.859	346.728	723.525	653.201	619.938	768.426
cg02108623	PRDM1	0.0760165	0.170178	0.0987647	0.528615	0.262118	0.737913	0.708814	0.645883	0.815004	970.171	1740.31	1957.7	1215.95	1335.39	583.219	628.279	306.609	341.513
cg26534425	IL18BP	0.0705078	0.164631	0.103899	0.362116	0.172336	0.613727	0.597787	0.623869	0.650517	201.12	213.367	187.921	179.815	144.289	134.554	128.895	143.459	121.149
cg21633669	SPTBN1	0.852647	0.810323	0.788099	0.674337	0.740981	0.351032	0.336257	0.196692	0.182026	107.793	104.677	101.264	112.601	103.206	113.122	113.404	122.79	113.469
ch.X.255793R	CTPS2	0.0448208	0.0957161	0.068845	0.0951087	0.117619	0.622242	0.511062	0.738981	0.690146	623.317	551.855	477.348	628.952	509.983	435.468	460.344	418.91	310.637
cg15120497	TRH	0.765774	0.771948	0.713542	0.711397	0.66577	0.283119	0.243082	0.190567	0.228975	105.767	113.319	118.63	128.494	130.401	134.572	137.155	130.44	151.446
ch.7.2184863F	CUX1	0.0356747	0.152288	0.165096	0.433548	0.263652	0.639556	0.665412	0.674119	0.752115	120.472	107.857	103.018	97.1853	103.853	103.691	94.7724	96.9927	91.2789
cg14161589	RADIL	0.126617	0.151377	0.14498	0.376798	0.263029	0.794625	0.737388	0.930481	0.888421	179.469	180.845	188.327	189.665	205.737	162.121	177.163	157.378	158.569
cg01493517	IFFO1	0.826875	0.787644	0.781047	0.587315	0.621652	0.218578	0.221563	0.191939	0.1595	429.026	499.151	515.065	598.655	615.126	555.232	706.118	829.298	751.385
cg08261841	TMEM139	0.0451842	0.0616285	0.0478142	0.403743	0.360475	0.576679	0.576912	0.642672	0.570096	123.847	109.86	107.714	101.199	109.449	105.721	91.661	95.3469	100.257
cg11200414	RPS6KC1	0.619234	0.687631	0.561624	0.353153	0.538146	0.0701513	0.174431	0.0500335	0.0855228	262.949	244.882	241.763	255.768	254.806	272.443	296.815	287.307	279.975
cg17673897	TFAP2A	0.840342	0.625663	0.693115	0.223888	0.200781	0.101818	0.11265	0.0907988	0.104227	118.54	116.705	117.802	129.604	120.26	125.348	116.355	126.763	120.034
cg23262274	INPP5B	0.589336	0.605573	0.582706	0.241619	0.361018	0.0705031	0.0804026	0.0597639	0.0719697	170.887	161.612	169.832	169.5	187.673	182.786	203.072	187.154	198.895
cg01765641	TBC1D5	0.0409743	0.0647572	0.0544389	0.120539	0.167311	0.418445	0.40386	0.67023	0.763712	174.343	166.584	139.689	139.118	160.834	128.394	131.483	126.128	123.178
cg13771161	SLC35D2	0.140334	0.231849	0.232691	0.547112	0.450648	0.745312	0.835618	0.835745	0.84775	375.524	223.574	248.557	216.609	226	191.45	213.26	160.536	166.473
cg27281030	NLRP12	0.795154	0.787397	0.786328	0.646528	0.601722	0.286344	0.286009	0.207127	0.216109	277.239	225.535	237.923	219.662	246.276	295.488	304.577	294.693	313.606
cg12212217	KIAA0319L	0.194719	0.215653	0.130594	0.423444	0.346418	0.682574	0.570651	0.83063	0.817014	151.562	138.678	133.088	128.024	132.912	119.762	114.212	120.446	116.715
cg10202557	CCDC149	0.168635	0.360362	0.336743	0.655996	0.585264	0.794654	0.807885	0.891787	0.938251	132.915	145.332	122.915	129.137	118.892	118.541	113.343	111.238	111.474
cg04106006	BDNF	0.810948	0.737695	0.779275	0.688138	0.672196	0.275833	0.2836	0.207543	0.184219	209.201	163.864	155.074	173.838	156.616	218.894	225.903	239.073	224.932
cg05806645	PPP1R3B	0.817727	0.852065	0.832464	0.828517	0.787195	0.424791	0.549126	0.164882	0.122343	149.878	193.406	205.221	258.107	327.918	356.724	392.02	409.693	390.599
cg11145461	CSRP1	0.124167	0.184538	0.158505	0.330382	0.257461	0.645189	0.608363	0.764294	0.821714	496.717	283.671	245.275	209.594	252.978	169.97	163.919	133.753	139.447
cg20421509	FOXK1	0.25121	0.198723	0.167596	0.493292	0.381612	0.835099	0.813681	0.965908	0.903589	430.852	336.196	439.017	383.843	417.03	323.383	335.122	289.151	262.382
cg23257289	FAM19A2	0.07696	0.148568	0.125458	0.411907	0.356084	0.647779	0.683951	0.857769	0.828707	109.689	98.0916	110.925	110.017	115.684	113.472	124.882	117.044	120.556
ch.15.1525362R	ABHD2	0.155106	0.239594	0.175206	0.50887	0.434133	0.592168	0.677777	0.810595	0.738684	104.29	106.542	101.018	103.97	108.148	109.625	107.657	98.5784	99.8703
cg12302428	ZNF649	0.873751	0.881946	0.905224	0.753638	0.828429	0.167799	0.296462	0.0552651	0.0904227	259.933	424.548	414.968	375.498	400.811	459.21	508.806	568.432	484.721
cg06755654	KBTBD7	0.70562	0.691237	0.758102	0.542491	0.482198	0.172581	0.181213	0.13773	0.120043	168.472	233.028	220.446	252.65	209.522	303.988	265.775	295.299	270.698
cg23013850	FAM124B	0.144084	0.0969508	0.111714	0.462759	0.191469	0.573848	0.547285	0.789709	0.828465	193.671	150.065	167.531	177.36	190.513	149.567	154.616	119.668	113.903
ch.17.1730525R	HELZ	0.061488	0.210621	0.174848	0.386092	0.440218	0.649884	0.628703	0.803453	0.691637	423.642	360.728	336.138	324.523	348.055	333.94	301.294	318.481	299.942
cg00631327	CSMD1	0.145633	0.125193	0.138062	0.315669	0.194284	0.656955	0.602808	0.895728	0.882195	112.678	112.134	112.188	102.213	106.959	96.389	104.492	94.1039	103.702
cg17148395	IGDCC3	0.919677	0.771807	0.797206	0.46238	0.523731	0.385389	0.408651	0.210647	0.254763	296.865	263.303	214.178	318.596	389.64	718.122	590.118	631.128	548.193
cg13493426	NPAS3	0.0920616	0.207543	0.132982	0.516038	0.563482	0.648701	0.724317	0.73346	0.6206	162.644	136.284	144.209	140.242	142.041	129.664	123.105	122.251	131.723
cg01563671	KLHL34	0.785695	0.817132	0.784624	0.613903	0.667288	0.207758	0.21273	0.146682	0.173468	115.669	115.151	113.488	131.235	125.3	128.818	121.927	138.967	137.543
cg02038910	APOBEC3D	0.715612	0.668719	0.685317	0.221175	0.299447	0.054582	0.0504079	0.0424658	0.0451121	120.055	122.851	121.74	134.122	139.559	157.549	150.887	186.067	198.78
cg11348106	SEC14L1	0.132192	0.147333	0.133519	0.274426	0.340417	0.816358	0.72323	0.917743	0.877606	194.143	161.124	169.259	196.418	171.406	165.654	167.947	189	197.392
cg14414122	MOV10L1	0.0627059	0.0759012	0.104992	0.208842	0.296958	0.72792	0.717088	0.810439	0.757107	139.037	122.216	125.868	116.942	116.218	107.847	116.141	112.698	111.674
cg10182244	WDR20	0.25005	0.283544	0.229013	0.456777	0.506167	0.867493	0.805297	0.921452	0.894791	435.145	569.315	604.148	604.561	621.835	530.701	528.841	521.542	504.728
cg25380514	PHC3	0.148221	0.224894	0.179422	0.414366	0.405928	0.798743	0.775884	0.931969	0.892686	136.305	139.21	158.906	136.637	149.479	137.476	153.054	144.976	159.717
cg26929163	LOC283914	0.0848783	0.25155	0.258942	0.448312	0.487266	0.722915	0.670356	0.93736	0.879252	122.232	126.76	112.131	120.341	120.665	115.102	113.161	102.203	109.69
ch.21.825836R	PCNT	0.0263906	0.167596	0.111718	0.326283	0.283789	0.715234	0.698439	0.813255	0.789472	632.105	915.137	671.377	706.319	700.588	471.989	466.468	531.061	467.706
cg08601984	FYN	0.811455	0.568362	0.590817	0.18055	0.280008	0.110199	0.171816	0.160619	0.151504	159.561	157.124	151.329	149.685	151.136	202.338	159.228	177.487	177.24
cg01201797	FZD5	0.657496	0.696974	0.722498	0.539152	0.580628	0.111916	0.12354	0.0681011	0.0546282	165.611	180.777	179.321	189.231	184.435	194.658	208.42	279.885	305.777
cg03844826	FAT1	0.787588	0.702098	0.700035	0.377665	0.466574	0.0615596	0.0552112	0.049549	0.0450425	430.007	309.839	274.717	309.39	309.619	298.797	291.441	304.02	244.109
cg26198148	TMSB4Y	0.889769	0.848498	0.814914	0.531692	0.592202	0.160112	0.14393	0.0767735	0.0798212	101.631	111.139	127.014	108.624	119.227	127.497	125.365	140.952	133.937
cg09428214	FAM90A7	0.679665	0.658391	0.664236	0.552579	0.569775	0.184846	0.194111	0.124875	0.123635	109.158	141.445	126.012	162.945	204.123	212.119	201.714	188.137	190.464
cg00295293	JPH1	0.253971	0.208287	0.299385	0.562972	0.594128	0.737837	0.784657	0.754927	0.823364	210.47	189.848	168.472	166.814	172.498	164.08	158.452	173.894	135.95
cg00685014	AHNAK	0.2046	0.217218	0.231743	0.333078	0.265455	0.551057	0.552644	0.979805	0.914256	3440.87	2647.26	2286.55	1172.59	1317.44	537.688	650.582	262.693	305.025
cg11246938	TBX3	0.943011	0.913575	0.930697	0.667908	0.740758	0.341065	0.404569	0.103445	0.261864	111.883	115.545	109.188	130.785	125.044	111.586	106.136	116.673	123.603
cg14273219	PPP1R3F	0.951391	0.827909	0.806572	0.622851	0.604654	0.18353	0.216186	0.166018	0.185394	143.81	138.065	133.299	148.445	154.309	146.118	165.433	159.108	161.786
cg22849059	GLS2	0.874282	0.892014	0.874587	0.796352	0.841512	0.250187	0.302524	0.128065	0.112937	198.405	201.276	202.196	184.111	190.81	210.585	208.349	232.699	216.099
cg21374672	ATXN1	0.0396114	0.0836606	0.068382	0.252328	0.185903	0.659463	0.607153	0.803324	0.700869	185.77	166.952	168.419	141.49	138.546	132.895	145.003	131.907	128.036
ch.4.111469F	FAM193A	0.0286264	0.103352	0.0819135	0.4187	0.334547	0.679313	0.624507	0.722195	0.674364	209.044	190.957	213.302	180.974	195.368	196.374	182.921	175.633	174.069
cg07275648	HLTF	0.836554	0.882379	0.871725	0.77939	0.827157	0.309354	0.351061	0.230164	0.212065	1085.18	805.288	950.5	964.225	841.241	1125.44	1110.02	1129.31	1133.56
cg12072608	ANO8	0.0347866	0.10464	0.0949586	0.161633	0.233321	0.561582	0.577601	0.709693	0.55364	266.339	196.269	197.031	156.35	179.082	149.095	173.141	128.95	147.28
cg25907965	AKAP10	0.963597	0.958423	0.967555	0.927649	0.911216	0.563841	0.686433	0.240549	0.228644	129.102	128.516	140.6	130.508	122.272	135.71	131.725	149.471	143.135
cg14422782	PML	0.0550781	0.161592	0.15247	0.50153	0.391337	0.646001	0.581039	0.699617	0.739286	126.638	121.16	121.917	121.792	119.752	119.593	112.819	106.137	104.179
cg26287101	NDRG3	0.0809298	0.353153	0.312186	0.517274	0.540882	0.789187	0.730185	0.921031	0.913111	275.951	206.529	204.191	191.105	160.978	154.361	151.605	152.947	191.536
cg02428072	PHC3	0.0858513	0.156017	0.158938	0.395702	0.424028	0.726009	0.690253	0.788551	0.833122	136.305	139.21	158.906	136.637	149.479	137.476	153.054	144.976	159.717
cg03472000	C10orf96	0.649372	0.640469	0.633862	0.437284	0.549168	0.089108	0.0889071	0.059807	0.0628762	107.924	116.908	112.408	177.24	149.026	199.764	183.594	207.149	134.638
cg01877524	DSCAML1	0.0876453	0.224121	0.252165	0.436873	0.396865	0.835802	0.751527	0.953627	0.915886	115.569	108.118	111.278	100.996	108.401	98.6016	111.016	97.9997	100.547
cg17815820	AKAP13	0.0840937	0.23183	0.163914	0.402931	0.352138	0.565618	0.576688	0.882942	0.801073	234.306	218.156	221.751	215.817	215.084	220.402	195.644	203.313	181.274
cg19898448	ANKRD50	0.102986	0.181024	0.143838	0.372035	0.335112	0.714088	0.698667	0.831373	0.797603	233.87	188.356	187.138	176.553	176.377	174.726	159.481	167.034	161.245
cg24229701	PIWIL1	0.882523	0.733507	0.724502	0.4988	0.370099	0.189762	0.205369	0.158236	0.159494	142.912	149.376	161.689	224.375	237.682	221.159	227.739	188.878	206.529
cg01047028	B3GAT1	0.364196	0.399446	0.357127	0.562435	0.543216	0.865267	0.847969	0.920527	0.93027	117.3	127.366	110.341	115.628	104.812	121.096	123.375	102.758	117.266
cg13314965	TM4SF19	0.854988	0.890823	0.880599	0.800547	0.783298	0.408523	0.518287	0.230868	0.244136	100.678	95.5642	102.78	103.896	101.806	102.775	102.289	119.955	108.94
cg14979482	FRMPD2L2	0.28587	0.32824	0.442853	0.539737	0.565179	0.841849	0.786543	0.895582	0.93204	113.366	106.864	100.341	100.143	96.5922	96.8441	103.67	92.5528	92.3655
cg08305799	GSR	0.193172	0.226567	0.138611	0.414735	0.467443	0.677282	0.747191	0.789684	0.639114	134.68	127.888	127.828	140.555	139.382	130.748	127.216	129.109	131.792

## Sheet: C - 5mC Gex group
	5mC					Expression
	TCam-2 in vitro	TCam-2 in vivo 1w	TCam-2 in vivo 2w	TCam-2 in vivo 4w	TCam-2 in vivo 6w	TCam-2 in vivo 1w	TCam-2 in vivo 2w	TCam-2 in vivo 4w	TCam-2 in vivo 6w
MEG3	96.23	84.7667	80.3064	57.6601	19.3623	0.10311	2.29669	3.86995	5.30554
ZFP42	95.5837	92.1988	83.565	29.1068	9.12703	0.309283	2.968	4.98343	5.28302
GDF3	68.4021	57.0569	8.77581	3.85972	3.26887	3.02384	4.0579	5.18189	5.14747
DPPA3	68.7653	62.1309	37.6609	8.43055	6.30165	2.08473	4.06763	4.89334	4.66202
DNMT3B	78.3894	70.7861	43.1168	8.934	3.46532	1.62482	3.44274	4.37369	4.38165
HOXB2	61.1024	54.1191	17.7353	6.40527	6.21104	0.869676	3.07184	4.11075	4.12844
GAL	82.5624	73.9178	52.526	15.8061	14.4108	2.58536	3.74048	4.61011	3.97871
HSPA1A	94.6225	92.7661	90.628	53.5805	21.9331	0.165107	1.23146	2.94711	3.49924
NODAL	85.2261	63.2028	24.7936	9.39518	7.48373	2.18175	3.00231	3.36495	3.3921
AK3L1	68.9226	61.8305	34.9928	9.93115	8.54506	1.99442	2.33819	3.24659	3.07393
HDGFL1	94.827	61.1789	46.8478	19.8979	12.6392	-0.0626291	0.951553	2.60223	2.6883
GPX1	91.5654	87.1017	76.447	48.4769	24.9346	0.787496	1.94415	2.41923	2.47925
MGST1	66.7786	63.733	30.9076	5.90928	7.26233	0.798457	2.18584	2.83213	2.45645
FCGBP	87.5768	92.6244	81.2547	51.456	29.5849	0.197987	1.35695	2.69417	2.4273
TERF1	90.6126	85.0562	68.8154	40.1959	8.21812	0.248941	1.36109	2.77326	2.34302
DACT1	93.4214	82.8194	44.7316	19.9394	19.0605	0.945003	1.44894	2.18963	2.30834
NR5A2	80.2384	70.9894	53.6187	15.2681	11.1917	0.462222	1.32287	2.45446	2.07676
JARID2	93.6794	77.1497	65.3898	12.6081	5.74894	0.466687	1.3755	2.1643	2.01357
DND1	92.1692	84.4536	71.3552	44.6565	24.5175	0.284239	1.18409	2.11777	1.98887
RBP1	69.584	57.5911	17.6364	7.91668	6.29681	0.715285	1.7286	2.55891	1.9856
TIMP4	91.8021	84.8267	66.9836	16.0079	8.84734	0.361159	1.53345	2.23224	1.96031
SH2B3	94.6285	90.6666	81.1543	39.4492	23.0436	-0.241246	0.877609	2.01302	1.9234
RPS24	92.8715	89.4959	77.1253	46.9223	16.0023	0.165735	0.972273	1.91408	1.88679
ZNF398	91.9853	90.8373	80.4039	39.6983	13.6826	0.306223	0.724232	1.44534	1.85388
PRDM14	72.1209	63.9966	48.0238	15.2482	9.71531	0.0711562	0.230073	1.96165	1.85045
ACAT2	96.2678	93.1081	78.7919	41.8738	15.9659	-0.334968	0.479499	1.77807	1.76655
HPDL	90.2646	88.7109	72.614	31.0792	18.8346	0.418221	1.19448	1.73502	1.70396
EMP3	83.074	86.676	82.2326	34.3123	17.5055	0.247585	0.631073	1.15529	1.70347
GABRB3	94.2857	89.6843	78.3841	32.7598	10.2796	-0.0326652	0.517036	1.69093	1.60096
FZD7	75.8897	59.0619	41.2836	12.6203	12.6475	-0.189366	0.748629	1.78388	1.59112
CRISPLD2	80.2424	63.5773	27.544	15.2191	14.9458	0.108309	0.945434	1.85448	1.54569
PLIN2	94.4909	90.8192	77.2725	52.2189	26.3117	0.147439	0.877128	1.58276	1.51918
WWC1	2.94256	11.5635	26.6209	56.2354	63.8268	-1.03988	-1.12126	-1.4493	-1.76675
PRDM1	7.60165	13.4471	39.5366	72.3364	73.0444	0.573325	0.237543	-0.686875	-1.81431
TRIM2	6.44155	13.2927	48.9136	74.6905	84.1214	-0.645959	-1.1389	-1.32173	-1.81586
FARP1	6.97979	8.53862	29.4688	64.3898	68.0421	-1.00934	-1.0217	-1.50314	-1.87494
RPS6KA5	22.9757	25.295	43.0301	70.9755	83.7768	-1.01705	-0.809283	-1.28339	-1.8885
PTPRF	3.92188	8.34157	24.7224	54.7839	64.892	-0.55191	-0.641795	-1.14117	-1.97648
TUBGCP2	4.9287	9.66648	27.7553	61.3583	64.6766	-1.05999	-1.44398	-1.4713	-2.01943
LAMC1	3.23671	13.4717	24.8394	49.3665	78.995	-1.20506	-1.28998	-1.50448	-2.07952
CSRP1	12.4167	17.1521	29.3922	62.6776	79.3004	-1.22592	-1.27768	-1.71535	-2.08772
ALDH2	7.69799	20.142	50.0714	69.2979	83.77	-1.23252	-1.16055	-1.56573	-2.20203
LYN	30.6221	37.4223	53.167	80.7157	90.8685	-0.958936	-1.18613	-1.46016	-2.29303
CDH2	8.78877	11.956	30.7036	68.7728	73.5728	-1.16553	-1.47566	-2.02276	-2.33807
TMEM132D	7.80872	14.0229	39.5332	61.8757	70.3658	-1.24081	-1.33409	-2.00961	-2.4715
WWC3	4.27665	9.14284	36.52	68.4862	81.3816	-1.46285	-1.39862	-2.17131	-2.64655
NAV2	21.4028	27.5816	50.618	73.0217	78.6897	-1.14531	-1.61579	-2.10168	-2.65262
PROM1	15.6752	24.6433	60.4593	74.5328	80.9541	-0.418119	-1.05782	-1.88248	-3.02039
FRAS1	25.2173	13.1977	38.0873	65.3434	73.1645	-0.997959	-1.42351	-2.64018	-3.25499
CNR1	16.776	25.4597	56.6511	78.2418	83.9518	-0.79708	-1.51429	-2.60306	-3.54261
COL23A1	3.17978	8.92142	28.2227	51.0127	82.9032	-0.588503	-0.630247	-2.16482	-3.74308
AHNAK	20.46	22.4481	29.9267	55.1851	94.703	-0.888936	-1.69031	-2.62264	-3.90966
IGF1	5.63857	18.7435	40.4968	70.4873	81.0386	-0.233753	-0.619976	-2.32621	-4.16972

## Sheet: D - early dereg. transcripts
	TCam-2 in vivo 1w	TCam-2 in vivo 2w	TCam-2 in vivo 4w	TCam-2 in vivo 6w
S100A6	4.17464	3.23192	2.0424	2.88311
CYP26A1	3.58397	4.18264	4.82461	4.31974
GDF3	3.02384	4.0579	5.18189	5.14747
AIF1	2.96874	1.97819	1.37952	2.18427
HBA2	2.93394	3.10111	3.99297	3.48764
DCN	2.82322	1.59748	0.485031	0.893774
GAL	2.58536	3.74048	4.61011	3.97871
PFKFB3	2.54714	1.2204	1.86158	1.57447
GJA1	2.53228	3.72727	4.34828	3.81652
LEFTY2	2.4889	2.59847	3.04081	3.69298
CYCSP52	2.36553	2.01804	1.1038	1.9845
SPP1	2.21336	4.09801	4.74866	5.19593
CDX1	2.20642	2.29232	0.887094	0.117909
NODAL	2.18175	3.00231	3.36495	3.3921
SOX2	2.15494	3.4596	4.64575	4.36645
DPPA3	2.08473	4.06763	4.89334	4.66202
HIST1H2BD	2.03825	2.00477	1.30653	0.926956
AK3L1	1.99442	2.33819	3.24659	3.07393
HCG4	1.8796	1.16771	0.982124	1.80775
TXNIP	1.8242	1.63919	0.748744	0.327709
SLC16A3	1.80174	0.571473	0.859008	0.309621
CD24	1.78735	2.997	3.7731	3.64975
PMP22	1.77802	1.47995	1.02331	1.1572
NFIX	1.7765	0.976343	0.280382	0.373433
PAM	1.75825	1.33288	0.911413	1.20309
KRT19	1.73111	0.707647	0.618011	-0.336615
BNIP3	1.69976	0.744797	1.38892	1.44337
MARCKS	1.68736	1.13032	1.41352	1.31941
DNMT3L	1.65918	3.18624	3.66458	3.59189
ABCA1	1.63014	1.44975	1.79824	1.6389
DNMT3B	1.62482	3.44274	4.37369	4.38165
GAGE4	1.62364	2.42431	2.242	1.02429
LDHA	1.59779	0.516896	0.855388	0.662475
GAGE2B	1.54544	2.28989	2.12393	1.07417
GAGE12G	1.53866	2.298	2.12584	0.883789
SMARCA2	1.53055	1.38688	1.33323	0.942945
GAGE12I	1.52685	2.33624	2.23894	1.05741
S100A13	1.51488	1.04247	0.67326	0.734542
GAGE5	1.51401	2.41547	2.28967	1.10159
GAGE12C	1.51251	2.37181	2.27912	1.14819
SPATS2L	-1.50322	-1.17442	-1.18453	-1.34706
MME	-1.50748	-1.40434	-1.6124	-1.76185
ACCN1	-1.51061	-1.36245	-1.96813	-2.28575
SCARB1	-1.51189	-1.18046	-0.577803	-0.851806
HMGCR	-1.51546	-1.00174	-0.730262	-0.8296
NMNAT2	-1.51822	-1.49044	-1.14355	-1.14728
HIST1H2BH	-1.51842	-1.41673	-1.48262	-1.59077
PSD3	-1.51996	-2.16696	-2.14941	-2.51145
DBI	-1.52697	-1.28927	-1.23044	-1.42893
KYNU	-1.5271	-1.31983	-1.2435	-1.51614
CTTN	-1.53007	-1.19687	-1.14267	-1.19318
CGNL1	-1.53124	-1.27903	-0.843669	-1.4144
DPEP3	-1.53554	-1.24085	-0.398979	-0.99742
PTPRU	-1.5369	-1.80817	-1.79883	-1.7074
FKBP9L	-1.54024	-1.72453	-2.73226	-4.03716
S100A10	-1.54276	-0.987362	-0.495892	-0.799317
ITPR3	-1.54298	-0.557666	0.0814321	-0.158784
NRXN2	-1.54785	-1.2676	-1.3221	-1.65828
PTRF	-1.55253	-1.06586	-0.915162	-1.30261
STOM	-1.5566	-1.70345	-1.34322	-1.19254
PRSS8	-1.56376	-1.42635	-0.559059	-1.16871
PRR11	-1.57423	-1.74777	-1.30943	-1.42246
DSCR6	-1.57466	-1.48409	-1.23701	-1.6352
EDN1	-1.5784	-1.89401	-2.61965	-3.17666
BTG3	-1.57868	-1.0875	-0.919278	-1.15142
CSH2	-1.57887	-0.825861	0.0481989	0.668043
ACTN1	-1.58657	-1.44301	-1.19595	-1.47866
LRP8	-1.60403	-1.18348	-0.85652	-0.869321
AGRN	-1.60529	-1.81833	-1.76443	-1.89195
ASMTL	-1.60964	-1.16915	-0.928253	-1.1127
SLC7A1	-1.60978	-1.42673	-1.03175	-1.44791
SMAGP	-1.61407	-1.19376	-1.813	-3.19603
TCEA1	-1.61478	-0.881465	0.124852	0.145134
CD99	-1.62357	-1.34793	-1.765	-1.89543
PSME1	-1.62462	-1.20015	-0.179975	-0.439519
SUMF2	-1.63153	-1.63113	-1.55929	-1.59373
PHGDH	-1.63312	-1.164	-0.793783	-1.39
SQLE	-1.63523	-0.987171	-0.602713	-0.939306
SIRPA	-1.64508	-1.26353	-1.29088	-1.48043
LMNA	-1.64573	-1.24024	-1.10913	-1.35394
LAMA5	-1.65521	-1.79459	-1.90867	-2.30888
TM7SF2	-1.66154	-1.70727	-1.82462	-2.2776
ASNS	-1.67539	-1.17439	-1.04371	-1.60619
CD9	-1.69129	-1.24799	-0.620026	-0.65127
COL4A1	-1.6965	-1.49834	-1.8811	-2.5835
TSHZ3	-1.69806	-1.76306	-1.99427	-2.31769
FAM129B	-1.70522	-1.5993	-1.44289	-1.8266
OTOF	-1.70888	-1.78901	-2.22652	-2.47118
PSPH	-1.72736	-1.88462	-1.73004	-1.96326
NBL1	-1.7306	-1.72774	-1.84955	-2.12581
ITPKB	-1.75416	-1.5167	-1.59427	-1.76887
PTK7	-1.75697	-1.64786	-1.73478	-2.10975
RILPL1	-1.79262	-1.64795	-2.12252	-2.37593
SMAGP	-1.83159	-1.35066	-1.98036	-3.50044
IDI1	-1.84424	-1.34347	-1.08372	-1.58977
DHRS3	-1.85521	-2.37414	-2.27008	-2.67277
PPIC	-1.89348	-1.60894	-1.95505	-2.36825
OVOS2	-1.89559	-1.66783	-2.27183	-3.11734
TFAP2A	-1.90276	-2.57372	-2.84937	-3.11558
COL4A2	-1.90741	-1.84489	-2.10525	-2.24718
GCH1	-1.92103	-2.12164	-2.36696	-3.02061
NRBP2	-1.93146	-2.60011	-3.0367	-3.08846
MGC4677	-1.93235	-0.557616	0.147811	0.491816
SCD	-1.9431	-1.27225	-0.918512	-1.62492
CDO1	-1.95663	-1.5823	-2.33508	-2.94079
MSC	-1.96543	-2.11156	-2.90372	-3.39017
KRT18P13	-1.9772	-0.861935	-0.766198	-1.15159
HPCAL1	-1.98854	-1.8527	-1.61139	-1.92357
RNASE1	-1.98894	-2.17976	-2.40872	-2.79971
ACLY	-1.99135	-1.55092	-1.86997	-1.80746
FLJ40504	-2.04562	-0.951833	-0.907288	-1.15434
TAGLN	-2.0676	-1.98916	-2.11661	-1.95133
ACSS2	-2.10168	-1.83701	-2.01429	-2.50072
EFHD1	-2.10328	-1.74113	-1.69392	-2.26076
TMTC1	-2.11036	-2.17908	-2.52044	-3.2806
MIR1978	-2.12245	-1.39551	-1.21737	-1.43903
LAMA4	-2.13965	-1.95703	-2.19228	-2.51547
IGFBP7	-2.14024	-1.30133	-0.314781	-0.392246
OLFM1	-2.14666	-1.64958	-1.27733	-1.57186
RNY4	-2.15782	-2.26327	-1.67417	-1.68974
DHCR24	-2.20571	-1.18232	-0.994357	-1.66634
HMGCS1	-2.21305	-1.38957	-0.990924	-1.38939
PPP1R16B	-2.21592	-1.66656	-1.54815	-1.81993
CNN2	-2.23569	-1.89913	-1.20555	-1.27372
ARHGAP28	-2.25508	-1.78275	-1.96125	-2.3361
SC4MOL	-2.31889	-1.93346	-1.60394	-1.61775
FDFT1	-2.32161	-1.46486	-1.32061	-1.80201
SERPINE2	-2.32812	-1.66319	-2.24788	-3.46133
ARHGAP23	-2.34733	-2.06895	-1.64381	-1.69288
SC4MOL	-2.35961	-1.66815	-1.13496	-1.5421
KCNIP4	-2.36738	-2.37449	-2.23849	-2.36834
SOSTDC1	-2.38228	-2.88207	-3.02009	-3.37119
LAMB1	-2.53379	-2.07067	-1.20708	-1.77445
SPARC	-2.6118	-2.28492	-1.6907	-1.80007
TAC3	-2.64971	-2.85294	-2.89749	-3.14017
COL18A1	-2.69303	-2.50858	-2.61096	-2.63854
ADAMTS9	-2.7797	-2.77136	-2.77729	-2.88194
PITX1	-2.78979	-3.57522	-3.75121	-4.0973
LDLR	-3.07894	-1.86671	-1.57502	-1.78221
ID3	-3.29378	-1.86241	-1.13063	-1.16207
H19	-3.5289	-2.42915	-2.14389	-3.00534
ID1	-4.17681	-2.27938	-1.47143	-1.29994

## Sheet: E - late dereg. transcripts
	TCam-2 in vivo 1w	TCam-2 in vivo 2w	TCam-2 in vivo 4w	TCam-2 in vivo 6w
DPPA5	0.751883	3.5817	5.43432	6.01356
REX1	0.10311	2.29669	3.86995	5.30554
MEG3	0.10311	2.29669	3.86995	5.30554
SPP1	2.21336	4.09801	4.74866	5.19593
GDF3	3.02384	4.0579	5.18189	5.14747
DPPA3	2.08473	4.06763	4.89334	4.66202
DNMT3B	1.62482	3.44274	4.37369	4.38165
SOX2	2.15494	3.4596	4.64575	4.36645
CYP26A1	3.58397	4.18264	4.82461	4.31974
HOXB2	0.869676	3.07184	4.11075	4.12844
GAL	2.58536	3.74048	4.61011	3.97871
LEFTY1	1.40555	2.30353	3.29977	3.92487
GJA1	2.53228	3.72727	4.34828	3.81652
LEFTY2	2.4889	2.59847	3.04081	3.69298
CD24	1.78735	2.997	3.7731	3.64975
DNMT3L	1.65918	3.18624	3.66458	3.59189
HSPA1A	0.165107	1.23146	2.94711	3.49924
HBA2	2.93394	3.10111	3.99297	3.48764
NODAL	2.18175	3.00231	3.36495	3.3921
APOC1	1.08801	2.67675	3.57302	3.2176
AK3L1	1.67371	2.38886	3.29829	3.16651
DLK1	0.983423	2.51078	3.71988	3.16428
VCAN	1.01707	2.17206	3.12137	3.04805
CX782759	0.843706	2.22632	2.92055	2.92305
DA728582	1.02024	2.14046	2.69718	2.8957
S100A6	4.17464	3.23192	2.0424	2.88311
CA4	0.00510441	1.42793	3.2874	2.84233
AL157484	0.198722	1.72549	2.77345	2.81837
BX104313	2.223	2.67516	2.50504	2.78741
TMEFF2	1.10944	2.06108	3.29703	2.76977
HEY2	1.02803	1.82318	2.92058	2.76466
ZSCAN2	0.587661	1.97217	2.84197	2.72556
BCAT1	0.298188	1.26228	2.61458	2.70428
HDGFL1	-0.0626291	0.951553	2.60223	2.6883
RPRM	1.12939	2.5328	2.99529	2.67389
MUM1	0.681509	2.02006	2.65624	2.67141
LRCH4	-0.281188	0.0392089	1.65954	2.66709
ZNF296	0.831325	2.19065	2.92644	2.63546
DUSP5	-0.302962	1.51218	2.56917	2.62943
ITGB1BP3	0.208778	1.64863	2.41032	2.60868
CCND1	-0.0656502	1.85381	2.60896	2.56414
FRAT2	1.28192	1.75667	2.56701	2.55961
DPYSL3	1.35536	1.95173	2.91713	2.52259
ACTA1	0.603752	1.79006	3.07657	2.51524
GPX1	0.787496	1.94415	2.41923	2.47925
MGST1	0.798457	2.18584	2.83213	2.45645
JUN	0.1802	0.909489	1.87471	2.45629
TERF1	0.497043	1.40913	2.49167	2.43067
FCGBP	0.197987	1.35695	2.69417	2.4273
CTSC	1.23896	2.22547	2.75498	2.42588
TRIB1	0.896829	1.63727	2.4772	2.41567
TERF1	0.248941	1.36109	2.77326	2.34302
QPCT	0.138852	1.90572	2.66995	2.34062
DACT1	0.945003	1.44894	2.18963	2.30834
CRABP2	1.26396	2.18609	2.23357	2.29784
PROCR	0.0273517	1.04221	2.24154	2.28827
CD70	-0.335475	0.376959	1.62784	2.27756
NEFH	0.637808	1.19928	1.78225	2.25923
PTPRZ1	-0.0287161	1.06997	2.19278	2.21416
RASL11B	0.356293	1.38403	2.06568	2.188
ZDHHC4	0.652143	1.46197	2.23426	2.18558
AIF1	2.96874	1.97819	1.37952	2.18427
SFRP2	-0.498225	0.540114	1.78972	2.17156
HESX1	0.531619	1.62891	2.55873	2.16161
AK026966	1.35914	1.64636	2.18592	2.15853
AK096179	0.163851	0.202174	0.920666	2.12872
SNORD114-3	-0.0230247	0.251607	0.738216	2.11261
PRPH	0.757564	1.39949	2.07911	2.10921
FABP5	0.461939	1.57147	2.19907	2.0983
C7orf40	0.119655	0.0954911	0.731533	2.08018
NR5A2	0.462222	1.32287	2.45446	2.07676
SYT11	0.551746	0.995926	1.77961	2.07081
FABP5L2	0.692613	1.68024	2.23527	2.06059
FGF19	0.418949	1.59326	2.29852	2.05969
PLAU	-0.252913	0.634599	1.48819	2.04006
MRS2	0.400527	1.01504	2.05458	2.02944
UCA1	0.516283	1.51592	1.90829	2.01762
JARID2	0.466687	1.3755	2.1643	2.01357
ARRB1	0.100847	1.23515	2.24868	2.00909
PPP1R1B	-0.00835184	1.26047	2.29375	1.9996
PTH1R	1.30262	1.50958	2.18699	1.98889
DND1	0.284239	1.18409	2.11777	1.98887
RBP1	0.715285	1.7286	2.55891	1.9856
CYCSP52	2.36553	2.01804	1.1038	1.9845
PDGFA	0.200275	0.820762	1.67868	1.98382
COL7A1	0.335039	0.999319	1.36559	1.98046
UGP2	1.07128	1.26895	1.99531	1.97836
ZIC3	-0.221306	1.34447	2.14874	1.97744
IFITM1	0.608093	1.38609	2.03976	1.96558
TIMP4	0.361159	1.53345	2.23224	1.96031
WNT3	0.895947	1.45826	1.9816	1.95716
PRAGMIN	0.0609402	1.17817	1.71011	1.95417
FGF2	0.194923	0.986554	1.78011	1.94345
SH2B3	-0.241246	0.877609	2.01302	1.9234
TMEM154	0.249378	0.993107	1.97002	1.92116
CRABP1	0.104141	0.617957	1.61337	1.91147
RPS24	0.165735	0.972273	1.91408	1.88679
SNRPN	0.570323	1.26128	2.0561	1.88555
GPR19	0.564156	1.49355	2.05349	1.88262
TPST2	-0.0282342	0.993693	2.03765	1.87579
ZNF398	0.306223	0.724232	1.44534	1.85388
PRDM14	0.0711562	0.230073	1.96165	1.85045
SYCP3	-0.0125216	0.0315693	0.881229	1.84403
GCNT2	0.554247	0.966807	1.80749	1.83459
RENBP	0.644427	0.97028	1.66586	1.83091
SNURF	0.538066	1.2679	1.95573	1.82202
ECAT1	0.580971	1.48413	2.36951	1.81588
HCG4	1.8796	1.16771	0.982124	1.80775
RGS2	0.74573	1.323	1.85579	1.78242
SNORD114-1	-0.0798655	0.0584986	0.940458	1.76864
CIB1	0.45408	1.15123	1.77298	1.76679
ACAT2	-0.334968	0.479499	1.77807	1.76655
FOS	0.159853	0.964941	2.0922	1.76144
SURF6	0.568296	1.08684	1.50283	1.74912
BU536065	1.03446	1.05862	1.90478	1.74849
LHFPL4	0.717635	1.02972	1.81676	1.71967
RNU4-2	0.943655	0.73405	1.07153	1.71345
LMNB1	0.801724	1.43576	1.88097	1.70818
HPDL	0.418221	1.19448	1.73502	1.70396
EMP3	0.247585	0.631073	1.15529	1.70347
PHLDA1	0.725867	1.16051	1.626	1.66274
NES	-0.150143	1.04138	1.2994	1.65946
LRP4	0.391337	0.819198	1.72205	1.65617
SMAD7	0.176017	0.855203	1.40326	1.65349
MCL1	0.0420029	0.694266	1.44167	1.65175
BEX1	1.03167	1.70282	1.77271	1.64829
ABCA1	1.63014	1.44975	1.79824	1.6389
ERVK6	-0.813057	0.270387	1.17531	1.6378
LRFN5	0.0489643	0.696901	1.88487	1.6193
SPRY2	-0.126893	0.995712	2.03851	1.61426
SLC1A3	0.314466	1.28536	1.97725	1.61044
ZIC2	0.257656	1.23695	1.75145	1.60648
GABRB3	-0.0326652	0.517036	1.69093	1.60096
HAS3	-0.228632	1.09443	2.08553	1.60054
SMOX	0.223543	1.01557	1.76016	1.59669
FOXA3	0.167632	0.93489	1.6724	1.59556
WDR21A	-0.267543	0.796514	1.56514	1.59537
SOCS2	0.424071	1.26409	1.83368	1.59427
FZD7	-0.189366	0.748629	1.78388	1.59112
RBM3	0.231173	0.985724	1.57331	1.58882
S100A16	0.333431	0.639921	1.25775	1.58866
CCNA1	0.374676	1.87857	2.3398	1.58759
CXCL12	0.361694	1.07287	1.89036	1.58299
PFKFB3	2.54714	1.2204	1.86158	1.57447
PHF17	0.0797067	0.850272	1.74922	1.57392
MYC	0.343921	1.08958	1.66942	1.57171
TNFRSF12A	-0.521551	0.403586	1.08684	1.57005
ASH2L	-0.0473883	0.930172	1.73726	1.56523
BST2	-0.00396556	0.818903	1.68974	1.56336
KHDC1L	0.128405	1.37902	2.07506	1.55775
SOX8	0.0747055	0.893038	1.43348	1.55422
CRISPLD2	0.108309	0.945434	1.85448	1.54569
C1orf97	0.670799	1.21735	1.88254	1.54524
MYLIP	0.715633	1.05558	1.76406	1.54476
SOD2	0.633693	1.05409	1.44827	1.53907
TTYH1	0.419533	0.885527	1.67492	1.53341
HK2	1.31586	0.970668	1.61933	1.53282
NPTX2	-0.0581235	0.923312	1.59	1.5284
ZNF280B	0.184118	0.794966	1.22595	1.52212
PLIN2	0.147439	0.877128	1.58276	1.51918
GH1	-0.49848	-0.0508764	0.849388	1.5187
AK123449	0.748339	1.06558	1.26324	1.51241
LDB2	0.480491	1.35005	2.23033	1.51154
ITLN2	0.171495	0.853482	1.74244	1.50706
AL707049	0.0213408	0.233159	0.871087	1.50439
HRAS	-0.166948	-0.489956	-1.087	-1.50006
DERA	-0.443083	-0.714432	-1.01832	-1.50079
MSRB2	-0.91855	-0.817166	-0.986115	-1.50646
HEG1	-1.35771	-0.824011	-1.17177	-1.50774
TFAP2C	-0.919822	-0.846968	-1.13333	-1.50774
SHROOM4	-0.512811	-1.61198	-2.15828	-1.50912
CRIP1	-0.785875	0.115504	-0.678322	-1.51016
TMEM54	-1.13228	-0.788601	-1.05089	-1.51073
NR2F2	-1.09354	-1.27388	-1.46026	-1.51087
KYNU	-1.5271	-1.31983	-1.2435	-1.51614
NAV1	-0.462356	-0.270676	-0.942237	-1.51623
CFLAR	-0.465796	-0.890228	-1.102	-1.52088
GPC3	-0.958906	-1.31268	-1.05972	-1.52581
GFRA1	0.441464	0.157226	-0.698457	-1.52604
CNIH2	-0.538696	-0.722655	-1.1895	-1.5331
AKT1	-0.781096	-0.698676	-1.14163	-1.53951
TCERG1L	-0.794893	-0.899202	-1.16393	-1.53955
RNF130	-0.786942	-0.917395	-1.24969	-1.54305
TNK2	-0.626695	-0.737229	-1.20986	-1.54492
FBLN5	-0.960304	-1.28375	-1.43576	-1.54814
TYMS	-1.17652	-1.0651	-1.14342	-1.55104
FLOT2	-0.976144	-1.1011	-1.34574	-1.55357
MCCC1	-1.21817	-1.01414	-1.04677	-1.55398
LAD1	-0.530555	-0.267326	-0.761026	-1.55405
TXNDC12	-0.965843	-1.1291	-1.25026	-1.5547
DBI	-1.2901	-1.01074	-1.08248	-1.55738
WDR26	-1.04368	-0.91293	-1.36829	-1.55824
PVR	-1.11126	-1.24072	-1.36549	-1.55962
TANC1	-0.608932	-0.737837	-1.2819	-1.55979
FNBP1	-1.26425	-0.922043	-1.15998	-1.56488
ATP6V1B1	-0.461825	-0.772898	-1.33879	-1.56634
RACGAP1	-0.659787	-0.784174	-1.10504	-1.56753
RAI1	-0.51972	-0.58977	-1.23893	-1.56817
UHRF2	-0.496968	-0.665289	-1.33423	-1.56911
OVOL2	-0.726486	-0.84872	-1.2887	-1.56914
PARD6G	-0.683407	-0.662842	-1.0378	-1.57002
PSEN2	-0.924016	-0.632613	-1.13639	-1.5703
PGRMC1	-1.2432	-1.21279	-1.26091	-1.57158
OLFM1	-2.14666	-1.64958	-1.27733	-1.57186
CYFIP2	-1.01483	-1.21115	-1.48919	-1.57306
DSCR8	-0.98133	-0.936196	-1.18228	-1.57755
AK057677	-0.604666	-0.739146	-1.15995	-1.57991
FSTL1	-1.0854	-0.793453	-0.931417	-1.58157
RAPH1	-0.898881	-0.83965	-1.27445	-1.58295
PPARG	-0.735586	-0.579587	-0.989491	-1.58503
TTC3	-0.886421	-0.857801	-1.2763	-1.58646
RHOBTB3	-1.30005	-1.1129	-1.0387	-1.5878
ZNF511	-1.04469	-1.43758	-1.39826	-1.58958
IDI1	-1.84424	-1.34347	-1.08372	-1.58977
PTPLB	-0.99149	-0.744235	-1.10239	-1.5901
CENTA1	-1.08051	-0.916452	-1.33147	-1.59066
HIST1H2BH	-1.51842	-1.41673	-1.48262	-1.59077
SUMF2	-1.63153	-1.63113	-1.55929	-1.59373
CSAD	-0.705845	-1.00693	-1.32894	-1.59539
CACNB3	-0.261864	-0.0560471	-0.756883	-1.60035
EEF2K	-0.917405	-0.960805	-1.20593	-1.60098
TMEM191B	-1.26461	-1.27344	-1.36199	-1.60107
OSBPL3	-0.601979	-0.898623	-1.2782	-1.60366
ASNS	-1.67539	-1.17439	-1.04371	-1.60619
HABP4	-1.26046	-1.03691	-1.2564	-1.60688
CTNNAL1	-0.891376	-0.788083	-1.14493	-1.60736
SS18	-1.25653	-1.40792	-1.59097	-1.6081
RNPEP	-0.835663	-0.675836	-1.22532	-1.60861
DCI	-1.11245	-1.18805	-1.15726	-1.60878
BX641108	-1.39546	-1.30616	-1.27918	-1.61129
ASAP3	-0.882211	-0.271453	-1.17098	-1.61137
GRB10	-0.835096	-0.974633	-1.01115	-1.61645
SC4MOL	-2.31889	-1.93346	-1.60394	-1.61775
PLCD1	-0.522873	-0.612421	-1.29149	-1.61785
ANKMY2	-1.40057	-1.37146	-1.23826	-1.61824
DDIT4L	0.506338	0.223465	-0.694533	-1.61827
SCD	-1.9431	-1.27225	-0.918512	-1.62492
XAGE1B	-0.270119	-0.238101	-0.423231	-1.62554
NGEF	0.0249722	-0.614017	-1.22821	-1.62713
DRD1IP	-1.04966	-1.35547	-1.47332	-1.62947
XAGE1A	-0.413663	-0.303942	-0.612915	-1.63059
WDYHV1	-1.34067	-1.1861	-1.26224	-1.63213
BICD1	-0.486156	-1.1394	-1.402	-1.63216
TSPAN13	-1.06672	-0.803895	-1.0619	-1.63243
KIAA1751	-0.630796	-1.67665	-2.20115	-1.63371
COCH	-1.27491	-0.638822	-0.909034	-1.63403
GPNMB	-0.740468	-1.44533	-1.42992	-1.63432
PCSK5	-0.579486	-0.441256	-1.03249	-1.63468
DSCR6	-1.57466	-1.48409	-1.23701	-1.6352
KDM3B	-0.885987	-0.615745	-1.0396	-1.63725
SH3BP4	-0.235452	-0.472274	-1.09199	-1.64498
ZSWIM6	-0.783268	-0.945792	-1.10801	-1.64587
GPX2	-1.03566	-0.386261	-1.0649	-1.64818
MXRA7	-1.28868	-1.12126	-1.42759	-1.6506
NOTCH3	-0.279521	-0.251875	-1.16476	-1.65081
VWA1	-0.631071	-1.2241	-1.34914	-1.65511
ADD3	-1.06819	-1.10484	-1.03188	-1.65629
NRXN2	-1.54785	-1.2676	-1.3221	-1.65828
AK3	-1.1932	-1.13038	-1.24308	-1.66009
SLC4A8	-0.48521	-1.01164	-1.65024	-1.66065
DOCK11	-0.885579	-0.758971	-1.27873	-1.66246
DHCR24	-2.20571	-1.18232	-0.994357	-1.66634
NETO2	-0.83243	-0.790565	-0.945346	-1.67002
ANAPC4	-0.167394	-0.147749	-0.867194	-1.67074
ASAP2	-0.909629	-0.687235	-1.14148	-1.67091
IL13RA1	-0.921836	-0.621111	-1.0208	-1.67359
ATF5	-0.485796	-0.743748	-1.05337	-1.67576
ATN1	-0.92823	-0.953413	-1.39894	-1.67943
YAP1	-0.87588	-1.03001	-1.06912	-1.67947
PPIA	-1.27517	-1.3672	-1.38461	-1.67969
FYTTD1	-0.898906	-0.750066	-1.13641	-1.68043
GYPC	-0.193477	-0.479135	-1.15592	-1.68086
ID2	-1.37466	-1.36382	-1.34229	-1.6811
RHOC	-0.60378	-0.496683	-1.00746	-1.68141
LPP	-1.01735	-1.28366	-1.16207	-1.68896
RNY4	-2.15782	-2.26327	-1.67417	-1.68974
ARHGAP23	-2.34733	-2.06895	-1.64381	-1.69288
XAGE1	-0.365297	-0.343589	-0.726591	-1.6934
TMED10	-1.43138	-1.42709	-1.62386	-1.69496
CUEDC1	-1.46469	-1.48901	-1.48163	-1.69576
RNF214	-0.458688	-0.604452	-1.11295	-1.70204
PTPRU	-1.5369	-1.80817	-1.79883	-1.7074
LMNA	-1.52997	-1.41406	-1.64913	-1.7076
AACS	-0.927957	-1.15802	-1.48821	-1.71275
MYH9	-1.32239	-1.41952	-1.47262	-1.717
SLC39A8	-1.30146	-1.54307	-1.27388	-1.71917
BRI3BP	-0.774963	-0.907257	-1.29866	-1.71994
BC030766	-0.201849	-0.749969	-1.40566	-1.72167
MXD4	-0.484726	-0.66276	-1.24185	-1.72498
SMARCA1	-1.10889	-1.14482	-1.16458	-1.72653
GPR56	-1.21139	-1.17676	-1.36186	-1.74453
GAB2	-0.629534	-0.621162	-1.14408	-1.74487
FAM150B	-0.642016	-0.860745	-1.32292	-1.7515
MGAT3	-0.396764	-0.584242	-1.17487	-1.75159
MME	-1.50748	-1.40434	-1.6124	-1.76185
WWC1	-1.03988	-1.12126	-1.4493	-1.76675
ADI1	-0.709008	-0.678606	-1.45057	-1.76754
ITPKB	-1.75416	-1.5167	-1.59427	-1.76887
LAMB1	-2.53379	-2.07067	-1.20708	-1.77445
PCSK1N	-0.58605	-0.335393	-1.12595	-1.77716
TMEM123	-0.717623	-0.699283	-1.04642	-1.78085
LDLR	-3.07894	-1.86671	-1.57502	-1.78221
FAM62B	-0.808677	-1.12695	-1.31774	-1.785
UNC84B	-0.766962	-0.837986	-1.10553	-1.78664
NBPF8	-0.838905	-1.92329	-1.82532	-1.7876
IFI16	-0.831447	-0.786646	-1.11522	-1.79923
SPARC	-2.6118	-2.28492	-1.6907	-1.80007
TBL1X	-1.35525	-1.09606	-1.32259	-1.8032
ACLY	-1.99135	-1.55092	-1.86997	-1.80746
PRDM1	0.573325	0.237543	-0.686875	-1.81431
TRIM2	-0.645959	-1.1389	-1.32173	-1.81586
SLC25A29	-0.549495	-0.903352	-1.75592	-1.81688
GPR81	-0.773064	-0.980425	-1.41343	-1.81719
PPP1R16B	-2.21592	-1.66656	-1.54815	-1.81993
FAM129B	-1.70522	-1.5993	-1.44289	-1.8266
LEPREL1	0.308536	0.483803	-0.420352	-1.84253
PNKD	-0.644763	-0.824102	-1.3432	-1.8427
TMEM178	-0.910839	-0.811985	-1.34337	-1.84531
ZMIZ1	-0.375753	-0.359051	-1.16456	-1.85311
ANXA2	-1.15133	-1.36754	-1.42978	-1.86425
ITGAV	-1.10765	-1.31487	-1.53221	-1.86747
KANK1	-0.614905	-0.6512	-1.16676	-1.86824
FARP1	-1.00934	-1.0217	-1.50314	-1.87494
RPS6KA5	-1.01705	-0.809283	-1.28339	-1.8885
AGRN	-1.60529	-1.81833	-1.76443	-1.89195
INPPL1	-0.535145	-0.788143	-1.45105	-1.89418
CD99	-1.62357	-1.34793	-1.765	-1.89543
ROR2	-1.43421	-0.993715	-1.26403	-1.91181
CD678339	-1.60238	-1.73626	-1.85334	-1.91236
NBPF10	-0.704032	-1.85696	-1.92406	-1.91433
COMT	-0.712858	-0.671282	-1.41102	-1.91741
NCALD	-0.09284	-0.0229677	-0.857187	-1.91877
HPCAL1	-1.98854	-1.8527	-1.61139	-1.92357
AL117598	-0.200915	-0.77827	-1.60312	-1.92449
KIT	-0.142803	-0.65128	-1.20194	-1.93685
MAGED1	-0.773788	-0.641757	-1.39465	-1.94028
RPUSD3	-1.19396	-1.21979	-1.49475	-1.95041
ANXA2P1	-1.211	-1.45224	-1.53994	-1.95131
TAGLN	-2.0676	-1.98916	-2.11661	-1.95133
RAB25	-1.43288	-1.21208	-1.48467	-1.95512
TIMP2	-1.09148	-0.788356	-1.34201	-1.96187
PSPH	-1.72736	-1.88462	-1.73004	-1.96326
XAGE1C	-0.447487	-0.41105	-0.784935	-1.97297
ZFHX3	-1.33342	-1.78959	-1.88196	-1.97556
FAM127A	-0.513598	-0.525576	-1.28207	-1.9762
FNDC4	-0.842807	-0.970371	-1.48824	-1.9764
TSPAN9	-0.564008	-0.290593	-0.886776	-1.97667
BTBD2	-0.762989	-0.948984	-1.39323	-1.97923
FNDC5	-1.20747	-0.523683	-1.23619	-1.98101
VIM	-0.636549	-1.44706	-1.7528	-2.00013
RASD1	-0.677397	-0.676918	-1.10626	-2.00107
EBF2	-1.38205	-1.67854	-1.74985	-2.00253
RBM24	-0.640398	-0.680518	-1.46388	-2.01084
TUBGCP2	-1.05999	-1.44398	-1.4713	-2.01943
FDFT1	-2.29998	-1.41471	-1.23198	-2.02001
OR7E156P	-0.485603	-0.656802	-1.59016	-2.02004
ITM2C	-0.957137	-1.09582	-1.55102	-2.04064
NEDD9	-1.27114	-1.71003	-1.80515	-2.04191
CXCL14	-1.1108	-1.43533	-1.79695	-2.04318
CROP	0.170088	-0.187642	-1.80003	-2.04368
MGLL	-1.31232	-0.489413	-1.41767	-2.0509
PDGFC	-0.391855	-1.36001	-1.64553	-2.05539
COL4A5	-1.18687	-1.28748	-1.69319	-2.05551
EGFLAM	-0.516401	-0.135059	-0.966854	-2.06588
KIAA0363	-0.239516	-0.524225	-1.34002	-2.06674
ADM	-0.658155	-1.12918	-1.58346	-2.07407
LAMC1	-1.20506	-1.28998	-1.50448	-2.07952
PTPRF	-0.585941	-0.950965	-1.43661	-2.08741
CSRP1	-1.22592	-1.27768	-1.71535	-2.08772
RHPN2	-0.962583	-1.08252	-1.3217	-2.09402
PSTPIP2	-1.26418	-1.43321	-1.83803	-2.0942
SLC16A10	-0.707293	-1.05931	-1.45566	-2.10733
PTK7	-1.75697	-1.64786	-1.73478	-2.10975
PPIC	-1.58985	-1.55923	-1.65669	-2.11143
KIAA0101	-1.10264	-1.30517	-1.67303	-2.12092
JUP	-0.503795	-0.527253	-1.36014	-2.1213
NBL1	-1.7306	-1.72774	-1.84955	-2.12581
FLJ20920	-0.678177	-0.807	-1.66728	-2.14293
GLIPR2	-0.187217	-0.0356794	-1.35647	-2.14293
DDEF2	-1.08779	-1.02674	-1.55486	-2.15013
SLCO2A1	-0.70052	-0.599436	-1.27282	-2.15253
CCDC50	-0.252558	-0.993117	-1.55024	-2.1534
FAM20C	-1.30739	-1.15794	-1.72127	-2.19214
RASSF2	0.11293	-0.137102	-1.30708	-2.19303
ALDH2	-1.23252	-1.16055	-1.56573	-2.20203
FAR2	-1.37924	-1.33733	-1.64747	-2.20466
NBPF20	-0.604119	-2.00277	-2.22743	-2.20614
FBLN5	-1.45771	-1.80774	-2.08584	-2.21228
PHLDA3	-0.541463	-0.469579	-1.14097	-2.21798
COL4A2	-1.90741	-1.84489	-2.10525	-2.24718
TRIB3	-0.791946	-0.886794	-1.05774	-2.25571
EFHD1	-2.10328	-1.74113	-1.69392	-2.26076
PDPN	0.194212	0.536506	-0.752211	-2.26255
CDH4	-1.32861	-1.19222	-1.75856	-2.27318
TM7SF2	-1.66154	-1.70727	-1.82462	-2.2776
ACCN1	-1.51061	-1.36245	-1.96813	-2.28575
SAT1	-0.714735	-0.526259	-1.21292	-2.28962
NDRG1	-1.14122	-2.02742	-1.88465	-2.29226
LYN	-0.958936	-1.18613	-1.46016	-2.29303
TACSTD2	-1.30751	-1.58004	-1.97691	-2.29911
ASAP2	-1.25262	-1.09839	-1.7217	-2.30112
LAMA5	-1.65521	-1.79459	-1.90867	-2.30888
TSHZ3	-1.69806	-1.76306	-1.99427	-2.31769
SLITRK2	-0.709322	-1.24503	-1.94204	-2.33715
BX537698	-0.293055	-0.606462	-1.97369	-2.33747
CDH2	-1.16553	-1.47566	-2.02276	-2.33807
ODZ4	-1.05496	-1.17555	-2.0338	-2.35618
PPIC	-1.89348	-1.60894	-1.95505	-2.36825
KCNIP4	-2.36738	-2.37449	-2.23849	-2.36834
OTX1	-0.896732	-1.70218	-2.14407	-2.37116
PROM2	-0.512212	-0.813526	-1.78584	-2.37397
RILPL1	-1.79262	-1.64795	-2.12252	-2.37593
GAS6	-0.679889	-0.677426	-1.57908	-2.40108
TPM1	-1.00238	-1.38903	-1.81525	-2.40338
FAM20A	-1.07626	-1.53899	-2.13677	-2.41323
ECHDC2	-1.05684	-1.04202	-1.82208	-2.41975
TCL1A	-0.803527	0.415273	-0.883479	-2.42233
CD38	-0.268486	-0.524645	-1.61677	-2.42405
CHODL	-0.716141	-1.28319	-1.80404	-2.43163
H2AFY	-0.578202	-0.68152	-1.43098	-2.43673
ENO2	-0.931576	-1.43674	-2.00699	-2.45318
STAT2	-1.4161	-1.24638	-1.68202	-2.46015
PPAP2A	-1.08167	-1.54266	-2.09615	-2.46272
CA2	-0.51467	-1.00801	-1.52106	-2.46794
OTOF	-1.70888	-1.78901	-2.22652	-2.47118
AK024852	-1.77212	-1.98772	-2.61099	-2.47135
TMEM132D	-1.24081	-1.33409	-2.00961	-2.4715
TCL1B	-0.217084	0.570836	-0.294105	-2.49041
RASSF2	0.0481335	0.020628	-1.446	-2.49138
GMPR	-0.888172	-0.813934	-1.65201	-2.49293
ACSS2	-2.10168	-1.83701	-2.01429	-2.50072
PSD3	-1.51996	-2.16696	-2.14941	-2.51145
LAMA4	-2.13965	-1.95703	-2.19228	-2.51547
CCND2	-1.30121	-1.76726	-1.91675	-2.52055
BX640973	-2.09122	-2.35067	-2.58456	-2.53096
BX648964	0.270991	-0.0526831	-1.16794	-2.53238
STMN3	-1.28408	-0.985565	-1.73614	-2.54965
GAS6	-0.702603	-0.742809	-1.85198	-2.55317
ACCN2	-1.20627	-1.38022	-1.96214	-2.55927
BCL11B	-1.19987	-1.75572	-2.31129	-2.56511
COL4A1	-1.6965	-1.49834	-1.8811	-2.5835
IRX6	-0.186783	0.105424	-0.548106	-2.5891
TMEM51	-0.355084	-0.899502	-1.8962	-2.61937
COL18A1	-2.69303	-2.50858	-2.61096	-2.63854
WWC3	-1.46285	-1.39862	-2.17131	-2.64655
NAV2	-1.14531	-1.61579	-2.10168	-2.65262
ANXA3	-0.916241	-1.51236	-2.42375	-2.65991
DHRS3	-1.85521	-2.37414	-2.27008	-2.67277
PLOD1	-0.85491	-1.11639	-1.94694	-2.69618
MERTK	-1.34187	-1.91734	-2.13137	-2.71083
ARHGAP28	-1.68538	-1.28523	-1.80261	-2.73305
CPXM2	-0.731484	-0.657717	-1.7332	-2.73763
GSTA4	-1.33294	-1.62224	-2.08644	-2.74527
SRGAP1	-0.470579	-1.24126	-1.83042	-2.78164
RNASE1	-1.98894	-2.17976	-2.40872	-2.79971
VASH1	-0.466386	-0.622102	-1.83696	-2.81248
CHD7	-0.501033	-0.810856	-1.77886	-2.81348
HMG20B	-1.28676	-1.7746	-2.56864	-2.81424
ADAMTS9	-2.7797	-2.77136	-2.77729	-2.88194
SDC2	-1.17367	-1.64184	-2.3497	-2.9578
FRMD6	-0.53251	-0.876719	-1.80609	-2.99038
H19	-3.5289	-2.42915	-2.14389	-3.00534
PROM1	-0.418119	-1.05782	-1.88248	-3.02039
FOLR1	-1.17068	-1.9653	-2.66901	-3.02247
RAB15	-0.95486	-1.40664	-2.37924	-3.04006
TSPAN18	-0.169786	-0.582971	-1.66535	-3.04446
XAGE2B	-1.41513	-1.86363	-2.49479	-3.05108
NRBP2	-1.93146	-2.60011	-3.0367	-3.08846
AK093878	-1.93207	-2.03278	-2.50696	-3.10206
EFEMP1	-0.747369	-0.481087	-1.60511	-3.1043
COL1A2	-0.541297	-1.38296	-2.15883	-3.10982
CCDC92	-1.4091	-1.15364	-1.9941	-3.10997
TFAP2A	-1.90276	-2.57372	-2.84937	-3.11558
OVOS2	-1.89559	-1.66783	-2.27183	-3.11734
TAC3	-2.64971	-2.85294	-2.89749	-3.14017
EDN1	-1.5784	-1.89401	-2.61965	-3.17666
NFIB	-0.630674	-1.07707	-2.39663	-3.18396
FRAS1	-0.997959	-1.42351	-2.64018	-3.25499
TMTC1	-2.11036	-2.17908	-2.52044	-3.2806
LBH	-1.25686	-1.71043	-2.38581	-3.28933
GALNTL1	-1.33964	-1.09453	-2.02764	-3.3332
OR7E156P	-1.26438	-1.46318	-2.36276	-3.36375
SOSTDC1	-2.38228	-2.88207	-3.02009	-3.37119
MSC	-1.96543	-2.11156	-2.90372	-3.39017
ARID5B	-1.09527	-1.03684	-2.23813	-3.39437
CACNA2D2	-1.32135	-1.58386	-2.40444	-3.41699
SERPINE2	-2.32812	-1.66319	-2.24788	-3.46133
SMAGP	-1.83159	-1.35066	-1.98036	-3.50044
KAL1	-1.12744	-1.26751	-2.3237	-3.51749
CNR1	-0.79708	-1.51429	-2.60306	-3.54261
COL17A1	-0.588531	-1.85908	-2.82623	-3.5626
COL23A1	-0.588503	-0.630247	-2.16482	-3.74308
CDO1	-1.94364	-1.76853	-2.69173	-3.74737
SOX17	-1.07041	-0.80242	-2.15205	-3.75332
CXCR4	-1.10439	-0.453397	-1.41582	-3.80213
AHNAK	-0.888936	-1.69031	-2.62264	-3.90966
GCH1	-1.77197	-2.42352	-3.04887	-4.00949
FKBP9L	-1.54024	-1.72453	-2.73226	-4.03716
PITX1	-2.78979	-3.57522	-3.75121	-4.0973
IGF1	-0.233753	-0.619976	-2.32621	-4.16972
ANGPTL4	-0.340529	-0.823918	-2.11531	-4.3027
PRAME	-0.513563	-0.436936	-1.92678	-4.93455

## Sheet: F - 5mC detail initial 6
Strand	SNP	SNP	Coordinate36	Genomic region	CpG-island-association	Symbol	ID	TCam-2 in vitro	TCam-2 in vivo 1w	TCam-2 in vivo 2w	TCam-2 in vivo 4w	TCam-2 in vivo 6w	2102EP in vitro	2102EP in vivo 4w	2102EP in vivo 8w
R			71867476	Body	N_Shelf	NODAL	cg17107540	58.405	53.195	55.821	77.378	75.5458	87.1679	85.0066	33.267
R			71869924	Body	N_Shore		cg18195352	85.2261	63.2028	24.7936	9.39518	7.48373	5.31567	5.34635	5.01956
F			71870130	Body	Island		cg08659212	5.13185	5.04195	4.12978	4.0139	4.16605	3.6269	4.17969	4.92336
R			71870795	Body	Island		cg03115558	4.5303	4.27422	2.44406	2.56808	2.31697	2.79136	2.79602	5.42426
F			71871014	Body	Island		cg15909933	1.9937	2.8766	2.67261	3.12306	2.86758	3.24714	3.26807	3.64053
R			71871423	1stExon	S_Shore		cg04377282	16.1113	12.3506	7.10676	5.25916	4.92927	4.73468	4.64827	2.76531
F			71871490	TSS200	S_Shore		cg14485357	5.94318	6.34365	4.9536	4.6437	4.63203	3.28677	4.22725	3.56921
R			71871606	TSS200	S_Shore		cg10850838	15.4792	8.91541	5.89674	5.90315	6.03085	5.22965	5.86632	4.17612
F			71871617	TSS200	S_Shore		cg26837178	10.6206	5.52502	3.87495	2.97756	3.89505	4.58585	3.36791	2.66106
F			71871628	TSS200	S_Shore		cg14334161	45.9342	31.1502	11.4873	6.95874	9.76822	10.4768	11.8918	6.17319
R			71871674	TSS1500	S_Shore		cg04840290	17.0431	12.013	6.59419	5.35687	5.06912	5.50382	5.58924	2.88911
F			71871747	TSS1500	S_Shore		cg08724254	8.25248	5.95266	4.8564	4.69408	4.52107	4.48616	4.53306	3.01742
R			71871949	TSS1500	S_Shore		cg05893785	3.62847	3.37429	3.03408	3.3943	3.16546	3.53944	3.16107	3.07655
R			71872221	TSS1500	S_Shore		cg02439077	5.24863	2.62022	3.09769	3.46235	2.88818	5.00014	3.20925	3.65475
R			71872721	TSS1500	S_Shore		cg10045103	81.6654	81.0962	81.7513	81.6367	75.2713	23.9594	63.375	46.1211
F			7733656	3'UTR		GDF3	cg18607010	85.7645	90.9851	94.2077	95.0743	93.5763	92.1159	96.3545	88.4779
R			7739186	Body			cg12163407	62.579	53.5926	8.50972	3.32918	2.47936	2.87797	1.74685	2.32746
R			7739360	1stExon			cg15992730	68.4021	57.0569	8.77581	3.85972	3.26887	4.03127	2.67273	2.91019
R			7739615	1stExon;5'UTR			cg03781098	45.2189	10.5831	3.96567	3.81801	3.12297	5.049	3.14169	2.74786
R			7739914	TSS1500			cg22956254	14.8506	7.4609	8.67811	17.1077	11.9728	54.8008	6.16604	6.08804
R			7740706	TSS1500			cg25044701	73.7897	74.838	68.9753	51.773	57.3352	40.6842	39.2932	57.2406
R			7754496	TSS1500		DPPA3	cg20927656	5.89981	4.21103	5.15162	8.44356	9.36161	15.1092	3.87881	3.71568
F			7755120	TSS1500			cg06635871	68.837	62.1937	47.8245	47.3319	56.3988	24.0242	4.30209	3.88194
R			7755280	TSS200			cg17723761	48.8978	20.7983	10.8	10.6276	9.50766	7.65461	3.27258	3.49477
R			7755314	TSS200			cg22205501	43.1856	36.6746	29.8191	27.9675	30.0683	27.8574	16.4732	23.1394
R			7755325	TSS200			cg15873123	44.6046	26.3003	9.95651	15.4758	9.02775	15.9103	3.2971	3.85763
F			7755343	TSS200			cg06872381	54.4899	43.7382	17.7504	10.8648	11.6436	8.70413	4.09803	2.89336
F			7755389	1stExon;5'UTR			cg08284151	53.9134	47.218	22.8165	9.20014	8.93104	18.4079	6.39974	5.65645
F			7756919	Body			cg06761873	53.6117	40.7799	10.4034	7.04967	6.64831	6.45393	3.58188	1.78826
R			7757023	Body			cg01044476	68.7653	62.1309	37.6609	8.43055	6.30165	5.80441	3.67414	1.98518
F			7757118	Body			cg00157864	78.7407	78.6738	69.0747	33.8984	21.6772	14.9691	4.84009	4.14972
F			7759311	Body			cg15430169	68.282	68.5788	61.9284	53.3515	65.3218	73.4943	74.8376	80.0752
F			30813088	TSS1500;TSS1500;TSS1500	N_Shore	DNMT3B	cg17482740	17.3543	18.5305	10.1963	6.74169	6.16	6.66801	6.96105	6.35467
F			30813413	TSS1500;TSS1500;TSS1500	N_Shore		cg25803642	4.50423	4.3496	3.1975	2.86732	3.5387	4.10325	3.66836	4.23441
F			30813834	TSS200;TSS200;TSS200	Island		cg17721173	2.86351	2.68183	3.12568	2.75855	2.75771	2.61847	3.23003	3.14774
F			30814055	1stExon;5'UTR;1stExon;1stExon;5'UTR;5'UTR	Island		cg16523653	3.83511	2.48312	2.59162	3.39021	3.08459	3.9452	2.79919	2.39635
F			30814066	1stExon;5'UTR;1stExon;1stExon;5'UTR;5'UTR	Island		cg16953106	3.78469	13.0377	4.41004	3.37629	3.4427	5.00956	3.06297	1.90222
F			30814383	5'UTR;5'UTR;5'UTR	Island		cg26073410	36.4616	39.5551	36.3232	27.2882	27.0584	10.8633	30.8895	43.2398
F			30814752	5'UTR;5'UTR;5'UTR	Island		cg09149842	2.23519	1.93535	2.00543	1.71845	1.82541	1.813	1.67522	3.19881
R			30814832	5'UTR;5'UTR;5'UTR	Island		cg21235334	4.51172	3.29777	2.9232	2.96196	2.66521	3.34793	2.36459	2.62325
R			30815474	5'UTR;5'UTR;5'UTR	S_Shore		cg22052056	78.3894	70.7861	43.1168	8.934	3.46532	4.15401	3.87067	2.28588
R			30815889	5'UTR;5'UTR;5'UTR	S_Shore		cg13788819	29.5476	26.2267	8.03791	2.76406	1.74507	1.58475	2.07331	2.472
R			30816060	5'UTR;5'UTR;5'UTR	S_Shore		cg09835408	20.4945	9.70908	4.65136	3.549	3.6469	3.61016	3.79841	4.04418
F			30817788	5'UTR;5'UTR;5'UTR	S_Shelf		cg01870247	93.0116	94.3527	91.1634	71.1807	49.8091	75.1892	74.2981	70.7719
F			30830098	5'UTR;5'UTR;TSS1500;5'UTR			cg24403338	9.48634	20.9747	15.703	8.45507	7.31707	4.25586	7.20361	5.80679
R			30830127	5'UTR;5'UTR;TSS1500;5'UTR			cg17475857	25.6188	36.1431	28.5289	12.2481	11.2931	5.00404	8.75599	9.18775
R			30830147	5'UTR;5'UTR;TSS1500;5'UTR			cg00300969	49.3703	54.4227	52.6894	41.6185	42.9051	40.3815	30.5343	50.5145
R			30831444	5'UTR;1stExon;5'UTR;5'UTR;5'UTR			cg14224313	65.0318	64.6507	63.752	48.1558	45.2487	58.9836	61.9972	73.3071
F			30831483	5'UTR;1stExon;5'UTR;5'UTR;5'UTR			cg22605822	61.2221	60.484	51.1347	28.4337	24.5608	15.9994	37.0308	63.7105
F			30841937	Body;Body;Body;Body			cg01243992	95.5829	92.2204	89.4865	92.2804	92.5966	94.0996	93.535	78.0164
R			30860705	3'UTR;3'UTR;3'UTR;3'UTR			cg14320358	93.3978	94.5378	93.3248	93.2556	94.9068	94.0525	92.1758	90.2669
F			68207194	TSS1500	N_Shore	GAL	cg00547143	31.8501	30.528	39.3309	53.5799	64.5938	79.354	67.788	62.4171
R			68207972	TSS1500	Island		cg23009355	92.0244	91.7269	89.9555	84.1264	79.8904	82.7632	70.5567	83.9987
F			68208275	TSS1500	Island		cg02340541	82.5624	73.9178	52.526	15.8061	14.4108	74.3307	15.502	18.0705
R			68208403	TSS200	Island		cg08785534	2.42339	3.33844	3.78933	3.94213	3.80412	4.867	2.21238	3.15382
R			68208405	TSS200	Island		cg12603576	2.88039	3.34979	3.21225	2.82696	2.70196	3.75077	3.33996	4.70955
F			68208425	TSS200	Island		cg06269115	5.44138	4.06915	4.63796	4.74188	6.51677	10.3042	2.83249	2.52886
R			68208428	TSS200	Island		cg22370235	8.26138	5.93967	5.43506	5.68892	6.57843	9.37377	4.29736	7.09172
R			68208434	TSS200	Island		cg04739953	4.70342	3.93449	5.93858	4.51369	5.57356	8.59289	4.24069	3.11881
F			68209421	Body	Island		cg04464446	39.2081	21.7549	11.2929	9.19829	9.25521	7.31732	7.54412	5.43737
R			68213183	Body	S_Shelf		cg19252741	9.64403	12.0553	15.5596	21.1548	30.6287	80.1363	44.5213	33.3553
F			68215100	3'UTR			cg12564698	60.1593	57.8777	49.3717	41.4309	32.8777	22.1215	50.6629	26.9817
R			65384620	TSS1500;TSS1500	N_Shore	AK3L1	cg26151454	64.8584	50.7246	38.9413	29.1881	24.6693	12.743	13.331	11.2488
F			65385438	TSS1500;TSS1500;TSS1500	N_Shore		cg10380652	8.51869	5.19996	4.96734	5.05122	4.29946	3.98896	2.93549	3.43918
F			65385453	TSS1500;TSS1500;TSS1500	N_Shore		cg23013958	7.17091	5.41104	3.12425	2.83847	2.77587	2.64162	2.26182	2.94317
R			65385630	TSS1500;TSS200;TSS1500	Island		cg10482024	3.26114	3.06036	2.95599	2.92076	2.37562	2.81432	2.79909	2.18036
R			65385882	5'UTR;TSS1500;TSS1500;1stExon	Island		cg23164993	4.09792	4.00898	3.39645	3.32856	2.39431	3.8366	2.14651	1.99955
R			65385885	5'UTR;TSS1500;TSS1500;1stExon	Island		cg02619167	4.67604	5.32331	4.08018	3.56625	3.82628	4.51305	3.82711	3.97331
F			65386273	5'UTR;TSS200;5'UTR;1stExon	Island		cg01523799	5.74315	8.87078	6.01862	5.14873	5.59943	4.09367	4.98036	14.7919
F			65386859	Body;Body;Body	Island		cg18312587	3.73055	3.19346	3.51378	2.86289	3.1308	3.83549	4.27771	3.77503
F			65387102	Body;Body;Body	Island		cg18324123	1.99718	1.78266	2.44676	2.03851	2.0791	2.12928	1.54559	2.3249
F			65387485	Body;Body;Body	Island		cg23523648	1.95015	1.4651	1.65229	1.56118	1.60854	1.50499	1.77813	1.71706
F			65387869	Body;Body;Body	S_Shore		cg24049468	5.67315	9.30127	5.64165	4.34632	4.27854	3.95009	3.88995	8.00629
R			65388885	Body;Body;Body	S_Shore		cg26524552	68.9226	61.8305	34.9928	9.93115	8.54506	5.36652	5.76023	12.2104
R			65389919	Body;Body;Body	S_Shelf		cg20960392	89.2154	87.7063	83.0376	78.9454	61.9555	47.8992	8.75589	6.29501
R			65404277	Body;Body;Body			cg08911690	88.3481	89.7934	86.3796	80.3742	67.1011	75.311	69.3321	57.5598
F			65414268	Body;Body;Body			cg26036018	81.018	79.5316	79.6959	78.069	65.0071	72.5017	61.4817	51.2608
R			65433362	Body;Body;Body			cg14991727	90.6671	90.1543	90.9394	93.0709	90.4376	90.757	90.7878	86.9088
R			65447464	Body;Body;Body			cg10716862	65.4981	65.7379	65.6561	64.1981	70.5096	84.9763	82.7796	93.4699

## Sheet: G - samples differences
	2102EP in vitro vs. TCam-2 in vitro				2102EP 4w vs. TCam-2 in vitro				2102EP 8w vs. TCam-2 in vitro				TCam-2 6w vs. TCam-2 in vitro			common in all 2102EP samples, wo TCam-2 6w	common in 2102EP 4w / 8w, wo TCam-2 6w	only 2102EP 4w, wo TCam-2 6w	only 2102EP 8w, woTCam-2 6w	only TCam-2 6w, wo 2102EP samples	only 21012EP in vitro, wo TCam-2 6w
DPPA5	6.4492			DPPA5	6.88258			LEFTY2	6.30807			DPPA5	6.01356			CECR5	OCIAD2	NNAT	PGK2	CYP26A1	NTS
SPP1	5.92722			DPPA3	5.50141			DPPA5	6.16703			MEG3	5.30554			TMCO1	MIR574	SLC2A1	BTG1	DLK1	RAB17
MEG3	5.52459			DPPA3	5.15979			HBA2	5.44852			ZFP42	5.28302			RGS4	CFP	MT1M	CER1	TMEFF2	SLC7A3
SPP1	5.49067			DPPA3	5.07929			DPPA3	5.34966			SPP1	5.19593			CECR1	MARCKS	PRKCB1	NFIX	HDGFL1	CLEC4D
DPPA3	5.30081			AIF1	5.07903			SPP1	5.03719			GDF3	5.14747			ISG15	PSENEN	TCEAL2	AXUD1	LRCH4	DIAPH2
GDF3	5.03425			SPP1	5.04522			DPPA3	4.9424			DPPA3	4.66202			PIPOX	DCN	TM6SF1	PAM	DUSP5	ACSL4
ZFP42	4.85513			MEG3	4.88674			DPPA3	4.78289			SPP1	4.64271			CHST7	SMARCA2	NDUFA4L2	FAM9C	CCND1	BBS9
DPPA3	4.57806			GDF3	4.84332			LEFTY1	4.67155			DNMT3B	4.38165			HORMAD1	SIGLEC12	SLC16A3	TSHZ1	JUN	CRMP1
DPPA3	4.56488			ECAT1	4.8265			MEG3	4.60039			SOX2	4.36645			ZNF512	POU5F1P1	BNIP3	MTMR3	TRIB1	MLLT11
SOX2	4.47281			SPP1	4.82511			AIF1	4.59989			CYP26A1	4.31974			GTSF1	MAP4K4	NAPB	CORO1A	QPCT	B2M
GJA1	4.24659			HBA2	4.41598			SPP1	4.56311			DPPA3	4.26016			LPHN2	AEN	DENR	PICALM	DACT1	FAM113B
MGST1	4.19156			ZFP42	4.34787			S100A6	4.49769			DNMT3B	4.17045			PMP22	CHMP2A	PABPC1L	MGST2	PROCR	REXO2
CECR5	4.18157			CECR5	4.00875			GDF3	4.36545			DPPA3	4.15583			TCEAL3	TMBIM6	FAM120AOS	FOXO4	SFRP2	DBC1
TMCO1	3.9455			LEFTY2	3.86232			ECAT1	4.36398			HOXB2	4.12844			ITGB5	DCTN3	TTYH3	MMP9	PRPH	LIN28
RGS4	3.91548			S100A6	3.74481			CYCSP52	4.31931			SOX2	3.99316			KIAA1967	XRN2	OCIAD1	ODC1	PLAU	SHISA2
NTS	3.56843			SOX2	3.7063			ZFP42	4.19198			GAL	3.97871			ZNF664	TIA1	STX6	HOXC8	MRS2	RPL10L
DNMT3B	3.54813			GJA1	3.69913			GTSF1	3.46625			LEFTY1	3.92487			MZF1	NME1-NME2	UBA5	SPARCL1	PTH1R	ARMCX1
DNMT3B	3.51435			BEX1	3.51679			BCAT1	3.24813			GJA1	3.81652			CBS	NUAK1	PCNT	GNAI2	COL7A1	PDZD4
BST2	3.4795			MGST1	3.44086			GAPDHL6	3.23305			LEFTY2	3.69298			ACVR1	DNAJB11	TMEM181	EXOSC7	ZIC3	LSMD1
CECR1	3.46056			CYCSP52	3.41337			SOX2	3.17097			CD24	3.64975			ABHD12	COMMD3	NFE2L2	ZSCAN18	IFITM1	S100A4
UCA1	3.2729			GAL	3.2625			CECR5	3.16725			DNMT3L	3.59189			AFAP1	FAM49B	TJP1	ABCC4	PRAGMIN	IL13RA2
HESX1	3.25183			TMCO1	3.20299			SOD2	3.0692			HSPA1A	3.49924			PAOX	KLHL9	SENP2	EIF5	FGF2	PCDH19
BCAT1	3.23019			HESX1	3.07342			GJA1	3.04477			HBA2	3.48764			MAPK1	MCM8	RRM2	TYK2	SH2B3	ARMCX2
MEG3	3.21519			LEFTY1	3.03085			TMCO1	3.03596			DNMT3B	3.46379			FZD3	MOBKL3	BTBD3	SDHA	TMEM154	MFGE8
SOX2	3.1524			NNAT	2.92439			BEX1	3.01815			NODAL	3.3921			CAP2	MGC3196	RBL2	PMF1	CRABP1	ADAM19
DPYSL3	3.12657			OCIAD2	2.8938			PGK2	2.99482			CD24	3.34818			EVI1	TET1	NUP133	PHF19	PRDM14	NLRP4
MGST1	3.08952			DNMT3B	2.81049			HCG4	2.97709			MEG3	3.24668			DCTN6	ZNF135	NUMA1	ATP8B2	RGS2	PEG3
FLJ25404	3.01178			BCAT1	2.80523			WNT3	2.91079			APOC1	3.2176			RSPH10B	APOA1BP	PLAG1	FOXK1	SNORD114-1	SRPX
TIMP4	2.99866			AK3L1	2.78247			DCN	2.9026			AK3L1	3.16651			SNORD16	RBMY1A1	GLRX2	PATL1	FOS	LYRM5		deregulated in TCam-2 6w, but not in 2102EP samples (vs TCam-2 in vitro)									deregulated in all 2102EP samples, but not in TCam-2 6w (vs TCam-2 in vitro)
APOC1	2.96215			RGS4	2.72026			OCIAD2	2.89653			DLK1	3.16428			VPS37A	LANCL1	ZNF549	PRDX5	RNU4-2	ETV4
RAB17	2.93546			MEG3	2.71034			RGS4	2.87883			AK3L1	3.07393			FTHL16	F2R	PYGL	PHKB	LMNB1	GNE
SNRPN	2.91067			TIMP4	2.66463			NODAL	2.76032			DNMT3L	3.06412			TUBA1A	AP3M1	PRKAR1A	RPRD2	EMP3	GABARAPL1
DNMT3B	2.87001			OCIAD2	2.63713			AK3L1	2.71023			VCAN	3.04805			DCTN5	STAU2	TRIM13	ISL1	SMAD7	TCEAL4
SNRPN	2.84843			STELLAR	2.61649			BTG1	2.62558			S100A6	2.88311			YTHDF1	SEC23B	RHOU	COX17	ABCA1	B9D1
CCDC151	2.84439			GTSF1	2.61365			PMP22	2.60901			AK3L1	2.81363			CABLES1	KIAA1731	FYCO1	HAND1	LRFN5	AGL
SNURF	2.84414			DNMT3B	2.61364			DNMT3B	2.59769			TMEFF2	2.76977			ANKRD32	PTOV1	DMC1	EFNA1	SPRY2	FAM65A
CD24	2.81987			MIR574	2.60741			CER1	2.5392			HEY2	2.76466			LAMP1	ARFGEF1	SP3	SGCE	SLC1A3	UCHL1
SNRPN	2.81688			CFP	2.60117			MGST1	2.49444			ZSCAN2	2.72556			TCEA1	MTHFD1L	SNRK	ZNF33B	GABRB3	HOXD1
ISG15	2.80821			CECR1	2.58542			DNMT3B	2.48432			BCAT1	2.70428			UBE2Q2	EDG4	ZNF14	TNNT1	HAS3	VAMP1
ZSCAN2	2.79384			NODAL	2.5582			SOX2	2.43353			HDGFL1	2.6883			CAT	ZDHHC6	ZNF451	EXOSC8	SMOX	PFKFB4
MAT2B	2.76757			AK3L1	2.50818			AK3L1	2.39034			RPRM	2.67389			WTIP	TMEM30A	SLC7A1	MAP3K6	WDR21A	EPPB9
GAL	2.76505			MTP18	2.45971			MEG3	2.38869			MUM1	2.67141			MSRA	SLC25A44	RBM35A	PRRX2	FZD7	VSNL1
PIPOX	2.76332			SOD2	2.4582			OCIAD2	2.37939			LRCH4	2.66709			SPATS2L	CMTM3	TMEM137	PPP1R15A	S100A16	SPOCK1
ZIC2	2.75772			PFKFB3	2.43738			HESX1	2.34048			ZNF296	2.63546			TACC1	CKAP5	F2RL1	VPS41	CCNA1	psiTPTE22
SLC7A3	2.75359			NEFH	2.43537			STELLAR	2.27731			DUSP5	2.62943			TJP3	TOMM5	CDK10	MRPL13	CXCL12	MAP2K3
CRABP2	2.7111			CCL26	2.42364			CER1	2.24465			ITGB1BP3	2.60868			DDAH2	LPCAT1	BFAR	WBP1	MYC	TFPI
CTSC	2.70225			CD24	2.41336			PSENEN	2.2438			CCND1	2.56414			FTH1	TMEM41A	MBD4	MRFAP1	TNFRSF12A	ACADVL
HSPA1A	2.69865			ISG15	2.41194			NFIX	2.18534			FRAT2	2.55961			DEGS1	ARGLU1	BAT2L	BIRC2	ASH2L	GPN2
PPP1R1B	2.69122			UCA1	2.40497			GAL	2.17604			DPYSL3	2.52259			TMEM150A	SLK	GARS	TUBB	KHDC1L	GALE
CLEC4D	2.64891			APOC1	2.40419			AXUD1	2.16957			ACTA1	2.51524			ELMO1	HSD17B11	PRNP	SLITRK4	TTYH1	ARSE
MTP18	2.64315			PPP1R1B	2.40323			APOC1	2.15286			GPX1	2.47925			CACNB2	TSEN15	KLF11	CORO1C	HK2	RPRML
ITGB1BP3	2.63071			SOX2	2.36986			PAM	2.15274			MGST1	2.45645			SNHG8	DYNC1I2	NCBP2	ZNF264	ZNF280B	PHTF1
DIAPH2	2.6143			MARCKS	2.364			FAM9C	2.1512			JUN	2.45629			CD151	PCID2	KPNA3	FBXL12	PLIN2	SHPK
CHST7	2.60097			TCEAL3	2.35042			SIGLEC12	2.11705			TERF1	2.43067			KLF4	DAG1	LTBR	ATP6V1A	GH1	AUTS2
AK3L1	2.59751			SNRPN	2.34072			CHST7	2.09757			FCGBP	2.4273			IMPAD1	VPS28	SLC39A14	NDUFB3	FLOT2	GLA
ACSL4	2.59537			MGST1	2.3051			ACTA1	2.07312			CTSC	2.42588			MYADM	WTAP	BLZF1	MPDZ	EEF2K	SFT2D1
HORMAD1	2.59016			SLC2A1	2.28851			CECR1	2.05497			TRIB1	2.41567			CEBPD	AHCY	VANGL2	S100A10	ASAP3	SERF1B
ITLN2	2.58919			CHST7	2.27978			TSHZ1	2.04985			TERF1	2.34302			NANOS3	DBNDD1	GPR1	CCT7	DOCK11	UBE2G1
AK3L1	2.58566			SNRPN	2.25136			NEFH	2.03056			QPCT	2.34062			OSBPL1A	MYL9	AP2M1	PPP2R5C	RNF214	TXNIP
FRAT2	2.56699			ZNF296	2.22884			MTMR3	2.00797			DACT1	2.30834			UCP2	LRRCC1	GRK5	LYPLA1		ENO3
ZNF512	2.55631			SNRPN	2.22382			DNMT3B	2.00629			CRABP2	2.29784			IGFBP7	TSEN34	RNY3	KIAA0513		HS3ST3A1
BBS9	2.51595			SNURF	2.20016			ZSCAN2	2.00048			PROCR	2.28827			ULBP1	ARHGAP1	SLC37A1	UHRF1BP1		BARX1
ALDH3A2	2.50088			CD24	2.16388			MIR574	1.97956			CD70	2.27756			CYB5R2	NUCKS1	ENC1	RNF7		CXCL16
CRMP1	2.50028			HSPA1A	2.14952			VCAN	1.96996			NEFH	2.25923			ZFYVE21	TMEM185B	AGAP8	KIAA1688		PELP1
MLLT11	2.48369			CTSC	2.10226			MARCKS	1.93854			CTSC	2.24248			ID1	NRCAM	GSTTP2	FNBP1L		IFI6
GPR19	2.45464			AK3L1	2.08069			AK3L1	1.92434			DACT1	2.23054			TFDP1	ZFP64	STAG3L1	STOM		ZSWIM7
TPST2	2.45253			GPR19	2.07806			CORO1A	1.89312			PTPRZ1	2.21416			GSTA2	TMEM50B	ITPRIPL2	NOTCH2NL		DPYSL4
CD24	2.45157			MT1M	2.05212			ZIC2	1.85537			RASL11B	2.188			FTHL3	PIK3C2A	ADSS	RPS26P10		TST
CCL26	2.40989			ZSCAN2	2.04845			RENBP	1.83715			ZDHHC4	2.18558			CNOT7	INTS9	TMEM131	CD63		CCDC129
CYBA	2.37187			HOXB2	2.04421			SYCP3	1.83257			AIF1	2.18427			SLC25A16	PPPDE1	MRPS27	TMEM126A		CKMT1A
B2M	2.36932			GAPDHL6	2.01491			BST2	1.82862			SFRP2	2.17156			ITPRIP	HTATIP2	SETD2	TCEB1		FADS1
FAM113B	2.34836			DNMT3B	1.97219			PICALM	1.81354			HESX1	2.16161			PPA2	SRGAP2	CUTL1	CDKN2D		SERPINB6
RBP1	2.34571			HCG4	1.96522			CD24	1.80445			SNORD114-3	2.11261			WASL	IL4R	CEP192	GNG10		USP44
ECAT1	2.33828			DPYSL3	1.95999			CFP	1.79231			PRPH	2.10921			LCLAT1	ZC3H3	FAM63A	CCDC90A		SCG2
LEFTY1	2.33676			HEY2	1.95798			PDGFA	1.74177			FABP5	2.0983			RTN4R	CSRP2BP	HNRNPU	ENSA		CYB5D1
CTSC	2.32504			BST2	1.93372			MGST2	1.73043			NR5A2	2.07676			PIK4CA	ERI1	CSRNP2	CPNE3		WFDC2
HLA-A29.1	2.31228			ITGB1BP3	1.89035			HEY2	1.69825			SYT11	2.07081			DMRT1	LSM14A	PYCR1	YEATS2		HMGN4
AK3L1	2.30944			PSENEN	1.88138			SYT11	1.68267			FABP5L2	2.06059			LONRF1	MYO10	HSPC268	STX5		PCSK9
CIB1	2.2981			FRAT2	1.87021			HORMAD1	1.66568			FGF19	2.05969			NPFFR2	RABGAP1	TJP2	FBXO5		DCLK1
FABP5L2	2.2966			ACTA1	1.8397			TPST2	1.66554			PLAU	2.04006			FTHL11	DSTN	FLNC	NOL7		MAD2L2
DND1	2.26402			CTSC	1.82899			DNMT3L	1.65029			MRS2	2.02944			FTHL2	PKP4	ABCB10	HNRNPAB		LITAF
LDB2	2.25881			HORMAD1	1.82357			PPP1R1B	1.62831			FABP5L2	2.02579			SH2D4A	TRIP6	AARS2	CMTM4		GDF15
ZMYM6	2.25725			TPST2	1.81409			ZNF589	1.62486			UCA1	2.01762			SIK1	RNF145	SPTBN1	ARL2		NSBP1
REXO2	2.2378			PRKCB1	1.80825			MT1H	1.62129			NR5A2	2.0144			FBN3	HSPA2	SGK	TAX1BP1		TMEM47
DBC1	2.23577			RBP1	1.80418			FOXO4	1.61783			JARID2	2.01357			TMEM43	CST3	GRIPAP1	PEA15		BMP4
LIN28	2.19885			DCN	1.79467			GPR19	1.61756			ARRB1	2.00909			SOX18	STARD10	ZNF483	PATE2		EXTL2
LEFTY2	2.19775			TCEAL3	1.78623			MMP9	1.61377			PPP1R1B	1.9996			PLEKHG4	SUCLA2	FKBP14	GOLPH3L		ONECUT2
JARID2	2.1958			CCDC151	1.77851			FCGBP	1.60932			PTH1R	1.98889			FTHL12	MAD1L1	ATP6V1H	ZDHHC13		ALDOC
SHISA2	2.18185			WNT3	1.77551			PIPOX	1.60795			DND1	1.98887			RIPK5	GALNT6	XRCC2	PTDSS2		RAC2
RPL10L	2.17362			ANKRD37	1.77008			SMARCA2	1.60792			RBP1	1.9856			NENF	EXD2	DEM1	TRAM1		FAM162B
SLC7A3	2.16306			FLJ25404	1.76876			ZNF512	1.60364			CYCSP52	1.9845			USP3	BMPR2	AARS	AZI1		TAGLN3
ALDH3A2	2.14872			TCEAL2	1.76612			ODC1	1.60308			PDGFA	1.98382			UBE2L3	TCP11L1	PCK2	GYG2		CLCNKA
GTSF1	2.14862			DND1	1.75743			LAMP2	1.57156			COL7A1	1.98046			YPEL1	NAB1	CHRNA5	HAGH		FAM64A
FABP5L2	2.14497			CIB1	1.73489			LPHN2	1.56978			UGP2	1.97836			HDGF	ATXN2	EFNB2	SERP1		TRIM60
PHLDA1	2.14061			PMP22	1.72856			PHLDA1	1.55363			ZIC3	1.97744			ATP5E	EFR3A	QRFPR	COPE		ZNF322A
WNT3	2.13481			SOCS2	1.71535			TIMP4	1.55336			IFITM1	1.96558			SFRS2B	UPF3A	TMEM17	FBXO45		WBP5
ARMCX1	2.12659			CRABP2	1.70438			TCEAL3	1.54382			TIMP4	1.96031			PI4KAP1	RNF11	GALNT3	RPS26P11		CDK6
ZDHHC4	2.12361			LARP1B	1.69264			ISG15	1.53672			WNT3	1.95716			PI4KAP2	CDH3	OGT	ARPC4		PRKCDBP
PDZD4	2.12335			ABHD12B	1.68764			CTSC	1.53299			PRAGMIN	1.95417			NQO1	ANP32B		PRKX		WDHD1
LSMD1	2.12257			ZMYM6	1.68727			LRP4	1.52085			FGF2	1.94345			H2AFY2	DERL1		G6PD		TMC6
S100A4	2.11174			SMARCA2	1.67715			HOXC8	1.51522			SH2B3	1.9234			NHP2L1	CCNG2		BTF3L4		EPDR1
IL13RA2	2.11144			PTPRZ1	1.65759			SPARCL1	1.5073			TMEM154	1.92116			TMTC4	PROS1		GLRX5		HK1
FABP5	2.10846			TM6SF1	1.6489			GNAI2	1.50249			CRABP1	1.91147			SORBS3	LASS6		ZNF83		PFAS
PCDH19	2.10584			NDUFA4L2	1.64516			ZC3H11B	-1.50025			STELLAR	1.90359			YDJC	RAB3IP		PLEKHA1		NEBL
NEFH	2.10298			SLC16A3	1.64187			IL4R	-1.50051			UGP2	1.89745			MAPK13	LRRC41		SSNA1		RFC2
SNORD114-3	2.10266			SIGLEC12	1.62			EXOSC7	-1.50203			RPS24	1.88679			CTXN1	CTTN		STT3B		AASS
ARMCX2	2.08583			RPL36A	1.61941			ZSCAN18	-1.50264			SNRPN	1.88555			PYGB	B3GNT1		P4HB		CD79B
MFGE8	2.07454			PHLDA1	1.61611			ABCC4	-1.50299			GPR19	1.88262			TMSL3	DDHD2		ACTL6A		TDGF1
MYLIP	2.06766			HLA-A29.1	1.61131			ZFP64	-1.50305			TPST2	1.87579			TOP3B	SUMF1		UBE2C		ARG1
BEND5	2.06725			SYCP3	1.60934			EIF5	-1.50322			ZNF398	1.85388			TMEM106C	ALDH7A1		HLA-E		CCRN4L
STELLAR	2.05943			PHF17	1.60875			TYK2	-1.50325			PRDM14	1.85045			SNHG5	FEZ2		USP39		TXNDC17
B2M	2.0331			LPHN2	1.60872			SDHA	-1.5033			SYCP3	1.84403			DKFZp434N035	TTC31		HNRPH3		HPRT1
ADAM19	2.03278			RCOR2	1.60282			PMF1	-1.50331			SNRPN	1.83844			AZIN1	KCNG1		ADRBK1		TMEM98
NLRP4	2.03189			PGM1	1.60186			PHF19	-1.50342			GCNT2	1.83459			DPYSL2	PCYOX1		NAP1L4		TTC19
RPL36A	2.0318			CYBA	1.59752			MCL1	-1.50342			CYP26A1	1.83364			DNLZ	DYNLRB1		ACTN4		P4HA2
PEG3	2.02687			RENBP	1.58684			ATP8B2	-1.50353			RENBP	1.83091			TCP1	AHCTF1		KIFC1		FLJ35767
SRPX	2.02383			CTSC	1.58559			FOXK1	-1.50359			SNURF	1.82202			GSTO2	ITGA6		SMG5		CD52
LYRM5	2.02324			MAT2B	1.57369			PATL1	-1.50411			ECAT1	1.81588			SDF2L1	SERPINB9		SRP54		CHEK2
ETV4	2.00368			CENPV	1.56707			NFKB2	-1.5048			HCG4	1.80775			CCNO	TPX2		ZFAND6		PPM1H
TUBB2A	1.9998			ZNF512	1.5431			PRDX5	-1.50497			SNRPN	1.80195			SUSD2	ACAD11		TFRC		PKIB
GNE	1.99661			TMEM99	1.53932			PHKB	-1.50533			CYP26A1	1.80108			TNFRSF10B	RPN1		WDR40A		ATF6
LPHN2	1.99499			ALDH3A2	1.53562			RPRD2	-1.50596			RGS2	1.78242			GAPDHL6	ANKRD17		SNF8		REEP6
GABARAPL1	1.99237			TIMM8A	1.53179			ISL1	-1.50616			SNORD114-1	1.76864			PPM1F	CPNE1		FAM164A		PIGF
MUM1	1.98189			BNIP3	1.52856			COX17	-1.50632			CIB1	1.76679			SCG5	FZD6		MTMR9		ETV5
TCEAL4	1.98096			WNT5B	1.52592			HAND1	-1.50633			ACAT2	1.76655			DPEP3	TUBB4		GRINA		TAP1
B9D1	1.97587			TUBB2A	1.52423			EFNA1	-1.50651			FOS	1.76144				TUBB3		PLK1		CRLF3
AGL	1.97044			BEND5	1.52205			SGCE	-1.50657			DNMT3B	1.75348				TRPC6		DDX59		KCNK1
FAM65A	1.96571			GPX1	1.51578			ZNF33B	-1.50673			SURF6	1.74912				HMGB2		BOLA2		TCEAL8
PGM1	1.96498			FCGBP	1.51385			TNNT1	-1.50775			LHFPL4	1.71967				TM9SF4		APH1A		GSR
UCHL1	1.96335			PIPOX	1.51249			EXOSC8	-1.50792			FABP5	1.71441				SQLE		VEZF1		CMBL
HOXD1	1.95724			RPS24	1.51037			MAP3K6	-1.50793			RNU4-2	1.71345				TK1		IMPDH1		ABHD9
VAMP1	1.94831			APOBEC3D	1.50067			CLIC4	-1.50804			LMNB1	1.70818				RTN3		MOBKL1A		SNX7
ZNF589	1.93425			POU5F1P1	-1.50006			PRRX2	-1.50835			HPDL	1.70396				FAM89A		PLSCR3		HSPC157
PFKFB4	1.93362			NAPB	-1.50101			PPP1R15A	-1.50842			EMP3	1.70347				TMEM66		COX6B1		RIT2
EPPB9	1.93296			MAP4K4	-1.50278			VPS41	-1.50856			PHLDA1	1.66274				CRTAP		AKR1B1		TIAF1
CD70	1.93169			AEN	-1.50302			MRPL13	-1.50869			NES	1.65946				TPR		MIR1228		RAB38
GCNT2	1.93075			DENR	-1.50322			WBP1	-1.5098			LRP4	1.65617				NCKAP1		DGUOK		MEIS3P1
WNT5B	1.93051			CHMP2A	-1.50403			MRFAP1	-1.51002			SMAD7	1.65349				ZSWIM4		RIC8A		SNORA25
TERF1	1.92648			PABPC1L	-1.50535			GALNT6	-1.51019			MCL1	1.65175				USP34		ZBTB22		MAP3K8
VSNL1	1.91477			TMBIM6	-1.50606			BIRC2	-1.51024			BEX1	1.64829				NCK2		WDR18		TSPYL5
PTPRZ1	1.91271			DCTN3	-1.50702			MAGED1	-1.51049			ABCA1	1.6389				CP110		NUCB1		NLRP7
SURF6	1.91197			FAM120AOS	-1.50791			TUBB	-1.51151			ERVK6	1.6378				FLNB		DIDO1		MT1F
SPOCK1	1.91191			XRN2	-1.50833			SLITRK4	-1.51156			LRFN5	1.6193				PCCB		JTB		DNAJA4
psiTPTE22	1.90987			TIA1	-1.50865			ZDHHC6	-1.51192			SPRY2	1.61426				PLXNA1		APRT		GSN
MAP2K3	1.90835			NME1-NME2	-1.50913			NCKAP1	-1.5123			SLC1A3	1.61044				ITGB1		MTIF2		FTHL8
TFPI	1.90798			NUAK1	-1.51128			CORO1C	-1.51284			ZIC2	1.60648				DPY19L4		MND1		IAH1
ACADVL	1.90068			DNAJB11	-1.51186			ZNF264	-1.51287			GABRB3	1.60096				ADAM8		D2HGDH
GPN2	1.89736			TTYH3	-1.51209			FBXL12	-1.51292			HAS3	1.60054				ACAP2		TOMM20
ZNF296	1.89037			MAGED1	-1.51235			ATP6V1A	-1.513			SMOX	1.59669				NDUFA3		RPS26L
GALE	1.88847			COMMD3	-1.51402			NDUFB3	-1.51316			FOXA3	1.59556				UBXN2B		TINF2
ACAT2	1.88638			FAM49B	-1.51456			PIAS3	-1.51434			WDR21A	1.59537				KDELC2		CASP2
NODAL	1.88146			CACNB2	-1.51463			MPDZ	-1.51438			SOCS2	1.59427				INADL		GDI1
APOBEC3D	1.87883			KLHL9	-1.5147			S100A10	-1.51472			FZD7	1.59112				TSPAN4		ANKRD36
CENPV	1.87562			MCM8	-1.51555			CCT7	-1.51495			RBM3	1.58882				SNTB2		TMED2
PHF17	1.87253			OCIAD1	-1.51766			PPP2R5C	-1.51495			S100A16	1.58866				CD47		EEF1B2
ARSE	1.86908			MOBKL3	-1.51771			PKP4	-1.51508			CCNA1	1.58759				LY6E		UBE1DC1
VCAN	1.8642			MGC3196	-1.51778			LYPLA1	-1.51529			CXCL12	1.58299				ZNF337		AKIRIN1
RPRML	1.8612			TET1	-1.5178			KIAA0513	-1.51556			PFKFB3	1.57447				SERPINH1		MRPS11
PMP22	1.85947			STX6	-1.51845			UHRF1BP1	-1.51574			PHF17	1.57392				PBK		PSMC3
PHTF1	1.85744			ZNF135	-1.51895			RNF7	-1.51591			MYC	1.57171				TMEM14A		CDK2
TERF1	1.84965			APOA1BP	-1.51896			KIAA1688	-1.51602			TNFRSF12A	1.57005				DCTD		PAGE4
HPDL	1.83932			UBA5	-1.52038			ALDH7A1	-1.51618			ASH2L	1.56523				DEF8		STARD7
ARRB1	1.83707			RBMY1A1	-1.52061			FNBP1L	-1.51732			BST2	1.56336				NBPF11		CDH1
SHPK	1.83542			LANCL1	-1.52073			STOM	-1.51772			KHDC1L	1.55775				SNRNP27		PFKM
AUTS2	1.83291			PCNT	-1.52093			NOTCH2NL	-1.51819			SOX8	1.55422				PTAR1		EIF3H
RPS24	1.82853			F2R	-1.52273			RPS26P10	-1.51828			CRISPLD2	1.54569				PCMTD1		HAX1
GLA	1.82107			TMEM181	-1.52357			CD63	-1.51871			MYLIP	1.54476				PTTG1IP		RANBP3
RCOR2	1.81893			AP3M1	-1.52404			TMEM126A	-1.51881			SOD2	1.53907				SUMO3		LMTK3
SFT2D1	1.81534			STAU2	-1.52408			TCEB1	-1.51949			TTYH1	1.53341				FNDC3B		DYRK1A
AGL	1.81119			SEC23B	-1.52431			CDKN2D	-1.5198			HK2	1.53282				DGCR6L		MVD
SERF1B	1.80221			KIAA1731	-1.52459			GNG10	-1.52029			NPTX2	1.5284				HNRNPUL2		ERP29
UBE2G1	1.79054			PTOV1	-1.5247			CCDC90A	-1.52055			SMAD7	1.5257				LAMP2		MIR586
TXNIP	1.76781			PCSK5	-1.52481			ENSA	-1.52089			TPST2	1.52321				ANKRD11		MGC40489
ETV4	1.76752			ARFGEF1	-1.52482			CPNE3	-1.52121			ZNF280B	1.52212				DCP2		SIX4
TFPI	1.76397			MTHFD1L	-1.52495			YEATS2	-1.52136			PLIN2	1.51918				GTF2IP1		BAG3
TCEAL3	1.75392			EDG4	-1.52574			STX5	-1.52189			GH1	1.5187				ARHGEF10		CHMP5
ENO3	1.75122			NFE2L2	-1.52584			FBXO5	-1.52194			LDB2	1.51154				SPTAN1		EPCAM
RPRM	1.74544			CAT	-1.52639			NUTF2	-1.522			ITLN2	1.50706				FN3KRP		TSPYL1
HS3ST3A1	1.7453			TJP1	-1.52673			RALY	-1.52226			HRAS	-1.50006				NCOA6		SDCCAG10
BARX1	1.74134			ZDHHC6	-1.52802			NOL7	-1.5225			DERA	-1.50079				SH3YL1		SR140
FABP5	1.74102			SENP2	-1.5281			HNRNPAB	-1.52262			MSRB2	-1.50646				PIAS3		ZNF74
CXCL16	1.74098			TMEM30A	-1.52933			CMTM4	-1.52265			HEG1	-1.50774				MYO6		WDR54
PELP1	1.73929			SLC25A44	-1.52975			SERPINB9	-1.5228			TFAP2C	-1.50774				PTMA		VAV2
LHFPL4	1.7338			RRM2	-1.53			AP3M1	-1.52358			SHROOM4	-1.50912				COPB2		IGF2R
IFI6	1.73371			CMTM3	-1.53025			HSD17B11	-1.52358			CRIP1	-1.51016				DCK		HNRPLL
S100A4	1.7329			CKAP5	-1.53058			GPR56	-1.52371			TMEM54	-1.51073				GGH		WFS1
ZSWIM7	1.73155			BTBD3	-1.53081			ARL2	-1.52379			NR2F2	-1.51087				PRKDC		ITGB1BP1
HEY2	1.72569			TOMM5	-1.53117			ITGB1	-1.52418			NCALD	-1.51207				POLR2J2		CNIH4
TIMM8A	1.7222			RBL2	-1.53161			TAX1BP1	-1.52436			KYNU	-1.51614				DGCR6		MRPL24
DPYSL4	1.71952			LPCAT1	-1.53199			PEA15	-1.52438			NAV1	-1.51623				EDEM1		MAPK3
TST	1.71737			TYMS	-1.53236			PATE2	-1.52523			CFLAR	-1.52088				HMGCR		PXDN
CCDC129	1.71478			AACS	-1.53248			GOLPH3L	-1.52567			GPC3	-1.52581				INTS8		DLGAP5
CKMT1A	1.71275			TMEM41A	-1.53484			ZDHHC13	-1.52727			GFRA1	-1.52604				LZTR1		EML3
RASL11B	1.71138			ARGLU1	-1.53529			PTDSS2	-1.52786			ACLY	-1.52675				ECHS1		RPL39L
FADS1	1.70332			SLK	-1.53545			TRAM1	-1.52793			CNIH2	-1.5331				MGAT1		RBM23
SERPINB6	1.70148			HSD17B11	-1.53659			FAM62B	-1.52839			AKT1	-1.53951				RAB3B		AP3D1
USP44	1.69887			TSEN15	-1.53732			USP34	-1.52876			TCERG1L	-1.53955				ARPC5		KTN1
SCG2	1.69406			DYNC1I2	-1.53841			AZI1	-1.52886			SC4MOL	-1.5421				METTL5		PSMA6
CYB5D1	1.69072			AKT1	-1.5385			SAPS2	-1.52941			RNF130	-1.54305				EGFR		WDR1
WFDC2	1.68382			PCID2	-1.53852			FLNB	-1.52945			TNK2	-1.54492				LPAR2		CYB5R3
HMGN4	1.68234			DBI	-1.53857			GYG2	-1.52945			FBLN5	-1.54814				SMC4		ASPSCR1
PCSK9	1.68019			DAG1	-1.5388			ATXN2	-1.5298			TYMS	-1.55104				PCM1		DBNL
DCLK1	1.67303			VPS28	-1.53893			HAGH	-1.53007			VWA1	-1.55309				IARS		TFG
MAD2L2	1.67121			WTAP	-1.53898			RBMY1A1	-1.53046			FLOT2	-1.55357				RALB		CETN2
LITAF	1.66765			AHCY	-1.53923			SERP1	-1.53049			MCCC1	-1.55398				GRHPR		PAF1
GDF15	1.65776			DBNDD1	-1.53968			COPE	-1.53066			LAD1	-1.55405				H3F3A		CCNB1
NSBP1	1.65622			NUP133	-1.54145			FBXO45	-1.53099			TXNDC12	-1.5547				NISCH		TRIOBP
TPST2	1.65325			MAGED1	-1.54227			RPS26P11	-1.53138			PTPLB	-1.5572				EEF1G		TRPT1
TMEM47	1.64873			MYL9	-1.54228			ARPC4	-1.53163			DBI	-1.55738				HIST2H2AC		TGIF1
BMP4	1.64294			LRRCC1	-1.54352			PRKX	-1.53222			WDR26	-1.55824				ZMYND11		TMEM109
EXTL2	1.63971			TSEN34	-1.54357			ATP5EP2	-1.53263			PVR	-1.55962				SEMA6A		DDRGK1
FOXA3	1.63513			ARHGAP1	-1.5436			CSAD	-1.53294			TANC1	-1.55979				RYK		UBAC2
ONECUT2	1.63498			NUMA1	-1.54391			PTAR1	-1.53491			FNBP1	-1.56488				ATP6V1B2		ZWINT
ALDOC	1.63478			NUCKS1	-1.54398			RYK	-1.53498			ATP6V1B1	-1.56634				TTC17		PIPSL
TCEAL4	1.63476			TMEM185B	-1.5446			BMI1	-1.53518			RACGAP1	-1.56753				HSPH1		ERGIC3
NPTX2	1.63101			NRCAM	-1.54486			G6PD	-1.53575			RAI1	-1.56817				TMCO3		PTS
37499	1.62884			ZFP64	-1.54513			BTF3L4	-1.53582			UHRF2	-1.56911				SIRPA		TPI1
LRP4	1.62853			PLAG1	-1.54521			GLRX5	-1.53587			OVOL2	-1.56914				TOP2B		MARCH2
RAC2	1.62761			CKAP5	-1.54522			ZNF83	-1.53606			PARD6G	-1.57002				LIM2		ATP1B3
FAM162B	1.62394			TMEM50B	-1.54553			PLEKHA1	-1.53633			PSEN2	-1.5703				PRKCI		LIMS1
TAGLN3	1.62374			PIK3C2A	-1.54606			MCM8	-1.53676			PGRMC1	-1.57158				TUBB6		HSPD1
CLCNKA	1.62323			INTS9	-1.54645			COL17A1	-1.53694			OLFM1	-1.57186				KIAA0146		SPG21
FAM64A	1.62198			PPPDE1	-1.54646			SSNA1	-1.53724			CYFIP2	-1.57306				SLC3A2		RBM42
TRIM60	1.6214			HTATIP2	-1.54667			STT3B	-1.53728			DSCR8	-1.57755				EIF2C2		ING1
ZNF322A	1.62053			SRGAP2	-1.54667			P4HB	-1.53736			FSTL1	-1.58157				CDK5RAP2		RPS6KB2
WBP5	1.61893			IL4R	-1.54712			ACTL6A	-1.5375			RAPH1	-1.58295				ERMP1		STAU1
ARMCX1	1.61433			GLRX2	-1.54833			UBE2C	-1.53777			PPARG	-1.58503				RAD21		CYC1
CDK6	1.60891			ZC3H3	-1.54937			HLA-E	-1.53793			TTC3	-1.58646				PLD3		SNX10
LARP1B	1.60885			CSRP2BP	-1.54951			EDG4	-1.53804			RHOBTB3	-1.5878				BTG3		TATDN1
PRKCDBP	1.60791			ERI1	-1.54977			USP39	-1.53869			ZNF511	-1.58958				KIFAP3		SPINT2
WDHD1	1.60784			LSM14A	-1.55063			HNRPH3	-1.53891			IDI1	-1.58977				ERC1		DAZAP2
TMC6	1.60619			MYO10	-1.55116			SERPINH1	-1.53964			PTPLB	-1.5901				HSPE1		NME2
ERVK6	1.60405			RABGAP1	-1.55121			ADRBK1	-1.54029			CENTA1	-1.59066				ATP6AP1		JMJD8
EPDR1	1.60335			DSTN	-1.55304			NAP1L4	-1.54042			HIST1H2BH	-1.59077				PTPN13		EGLN2
HK1	1.5967			PKP4	-1.55327			ACTN4	-1.54046			SUMF2	-1.59373				RNF144		SNX4
PFAS	1.59191			TRIP6	-1.55373			ADAM8	-1.5406			CSAD	-1.59539				IL10RB		FAIM
NEBL	1.58923			RNF145	-1.55406			KIFC1	-1.54097			CACNB3	-1.60035				ICK		AURKA
RFC2	1.58236			HSPA2	-1.55477			SMG5	-1.54119			EEF2K	-1.60098				GLTP		RPS23
CRISPLD2	1.58188			CST3	-1.55482			SRP54	-1.54241			TMEM191B	-1.60107				MTA1		FLJ10916
UGP2	1.58187			STARD10	-1.55546			ZFAND6	-1.54243			OSBPL3	-1.60366				RALY		RNF144A
ABHD12B	1.58018			ZNF549	-1.55612			NAV2	-1.54313			ASNS	-1.60619				CPVL		NDUFB6
AASS	1.57685			SUCLA2	-1.55631			TFRC	-1.54318			HABP4	-1.60688				ARPC1A		GCNT1
TMEM99	1.5743			MAD1L1	-1.55655			NCOA6	-1.54386			CTNNAL1	-1.60736				MITD1		TMSB10
CLCNKA	1.5678			GALNT6	-1.55672			WDR40A	-1.54421			SS18	-1.6081				CBFB		KANK3
SOX8	1.56705			EXD2	-1.55768			SNF8	-1.54458			RNPEP	-1.60861				KRT18P13		SLC25A43
CD79B	1.5665			BMPR2	-1.55892			FAM164A	-1.54492			DCI	-1.60878				MELK		FAM96B
NR5A2	1.56169			TCP11L1	-1.55892			MTMR9	-1.54497			ASAP3	-1.61137				ACTR3		SPATA7
DNMT3B	1.5609			NAB1	-1.55906			DDHD2	-1.54501			GRB10	-1.61645				TBCD		RAB2A
TDGF1	1.56042			HABP4	-1.55997			GRINA	-1.54517			SC4MOL	-1.61775				RUFY3		RAB40C
ARG1	1.55767			ATXN2	-1.5607			PLK1	-1.54636			PLCD1	-1.61785				ZNF532		P15RS
CCRN4L	1.55559			EFR3A	-1.56133			DDX59	-1.54642			ANKMY2	-1.61824				RBMS1		CLTB
TXNDC17	1.55531			ABHD12	-1.56145			TTC31	-1.54744			DDIT4L	-1.61827				CDCA2		ALKBH6
HPRT1	1.55434			UPF3A	-1.56185			KIAA1731	-1.54798			SCD	-1.62492				CCNG1		MED10
TMEM98	1.55368			PYGL	-1.56243			BOLA2	-1.54805			XAGE1B	-1.62554				ANKRD20A1		PPDPF
TTC19	1.55192			RNF11	-1.56261			APH1A	-1.54811			NGEF	-1.62713				CXXC6		GPAA1
P4HA2	1.54797			CYFIP2	-1.56282			VEZF1	-1.54859			DRD1IP	-1.62947				MDC1		THOC3
FLJ35767	1.54666			CDH3	-1.56314			NAV1	-1.54933			XAGE1A	-1.63059				LHPP		ZYX
CD52	1.5448			PRKAR1A	-1.56406			IMPDH1	-1.54959			WDYHV1	-1.63213				ARHGEF7		UBE2V2
CHEK2	1.54368			ANP32B	-1.56501			TTC17	-1.55028			BICD1	-1.63216				OPLAH		UBE2E3
SOCS2	1.54193			KCNIP4	-1.56527			MOBKL1A	-1.55033			TSPAN13	-1.63243				SLC35D2		CLPTM1L
PPM1H	1.54141			SS18	-1.56574			PLSCR3	-1.55042			KIAA1751	-1.63371				PTDSS1		DHX9
ZNF398	1.53825			IDI1	-1.56596			COX6B1	-1.55092			COCH	-1.63403				RCN2		ATP6V1E1
PKIB	1.53615			DERL1	-1.56688			TRPC6	-1.55096			GPNMB	-1.63432				ASPM		PYCARD
ATF6	1.53391			CCNG2	-1.56743			ERI1	-1.55117			PCSK5	-1.63468				MYO1B		DNAJB1
FGF19	1.53134			TRIM13	-1.56781			AKR1B1	-1.55147			DSCR6	-1.6352				PAK2		SKP1
REEP6	1.53073			RHOU	-1.56888			MIR1228	-1.55183			KDM3B	-1.63725				XPR1		ACBD6
PIGF	1.52961			FYCO1	-1.56895			DGUOK	-1.55185			SH3BP4	-1.64498				SIPA1L2		SEC61A1
ETV5	1.52872			PROS1	-1.57022			ZNF69	-1.55217			ZSWIM6	-1.64587				KLRB1		TMEM97
TAP1	1.52764			TSPAN13	-1.57084			RIC8A	-1.55269			GPX2	-1.64818				ABHD8		PCBD1
CRLF3	1.52752			LASS6	-1.57119			ASAP2	-1.55282			MXRA7	-1.6506				TM9SF2		PNKP
KCNK1	1.52693			RAB3IP	-1.57172			STARD10	-1.55363			NOTCH3	-1.65081				MGMT		B3GNT6
TCEAL8	1.52335			LRRC41	-1.57182			ZBTB22	-1.55373			VWA1	-1.65511				CLIP1		RBM4
GSR	1.52293			TDRD12	-1.57213			WDR18	-1.55406			ADD3	-1.65629				ZNF69		MAP4K1
ANKRD37	1.52269			CTTN	-1.57272			NUCB1	-1.55424			NRXN2	-1.65828				UBQLN4		PPP1R2
CMBL	1.52255			CEBPD	-1.57428			DIDO1	-1.55455			EBF2	-1.6598				NUTF2		TTC15
PHLDA1	1.52208			B3GNT1	-1.57459			JTB	-1.5552			AK3	-1.66009				CCNE2		P704P
ABHD9	1.51938			DDHD2	-1.57514			NBL1	-1.55555			SLC4A8	-1.66065				SAPS2		TUFT1
SNX7	1.51797			SUMF2	-1.57543			FHOD1	-1.55589			DOCK11	-1.66246				DVL3		PSMG2
NES	1.50855			DMC1	-1.57592			APRT	-1.55613			DHCR24	-1.66634				RUFY1		PPP1R7
HSPC157	1.50678			SUMF1	-1.57598			TM9SF4	-1.55642			NETO2	-1.67002				CYP2S1		THOC4
RIT2	1.50599			ALDH7A1	-1.57677			MTIF2	-1.55693			GYPC	-1.67021				CTDSP2		FRMD8
TIAF1	1.50433			FEZ2	-1.57686			MND1	-1.55698			ANAPC4	-1.67074				ANKRD36B		NDUFA12
RAB38	1.5026			UPF3A	-1.57689			D2HGDH	-1.55742			ASAP2	-1.67091				FAM171A1		FNTA
ITGB5	-1.50096			TTC31	-1.5772			TOMM20	-1.55763			IL13RA1	-1.67359				TRAF3IP2		FRYL
MEIS3P1	-1.50134			GFRA1	-1.57737			RPS26L	-1.55835			39325	-1.67529				PMM1		DDB1
KIAA0922	-1.50242			KCNG1	-1.57792			TINF2	-1.55917			ATF5	-1.67576				SENP6		SCAND1
KIAA1967	-1.50283			PCYOX1	-1.5808			LCLAT1	-1.55989			ATN1	-1.67943				DTD1		ATG4B
ZNF664	-1.50315			FAR2	-1.58116			FAM89A	-1.56056			YAP1	-1.67947				IGF2BP3		CDC14B
MZF1	-1.50366			DYNLRB1	-1.58118			CASP2	-1.5606			PPIA	-1.67969				CLSTN1		ACP1
DDIT4L	-1.50777			BRI3BP	-1.58181			GDI1	-1.56095			FYTTD1	-1.68043				TGFBR3		WWP1
COCH	-1.50857			SP3	-1.58192			ANKRD36	-1.56108			GYPC	-1.68086				CALD1		GALC
PTPRF	-1.5119			AHCTF1	-1.58197			ACTB	-1.56132			ID2	-1.6811				HNRPUL1		MARCH7
PSEN2	-1.51246			ITGA6	-1.58252			EVI1	-1.56178			RHOC	-1.68141				GNAS		GANAB
CROP	-1.51257			SNRK	-1.58255			TMED2	-1.56247			CACNA2D2	-1.68586				KIAA1949		TRNP1
CBS	-1.51335			SERPINB9	-1.58285			EEF1B2	-1.56321			LPP	-1.68896				TSSC1		MRPL43
ACVR1	-1.51497			TPX2	-1.58325			TIA1	-1.56323			RNY4	-1.68974				NAGK		NDUFS4
CACNB3	-1.51773			LCLAT1	-1.58461			UBE1DC1	-1.56364			ARHGAP23	-1.69288				CHCHD7		SPHK2
ABHD12	-1.51865			ACAD11	-1.58478			AKIRIN1	-1.56375			XAGE1	-1.6934				ERICH1		SELT
GYPC	-1.51896			RPN1	-1.58531			MRPS11	-1.56402			TMED10	-1.69496				CALM1		POLB
COL17A1	-1.52309			ANKRD17	-1.58536			LANCL1	-1.56517			CUEDC1	-1.69576				ZC3H11B		ACTG1
AFAP1	-1.52577			CPNE1	-1.58646			TMEM150A	-1.5665			RNF214	-1.70204				KNTC1		IGF2BP2
PAOX	-1.52607			FZD6	-1.58709			PSMC3	-1.56684			PTPRU	-1.7074				ISG20L1		CPSF1
MAPK1	-1.52914			FTHL2	-1.58717			CDK2	-1.56866			LMNA	-1.7076				REEP5		ATP5SL
SNORA25	-1.52991			ZNF14	-1.58797			PAGE4	-1.56875			AACS	-1.71275				RBPMS		RFXANK
RNF130	-1.53045			TUBB4	-1.58825			MYL9	-1.57006			MYH9	-1.717				CTSB		UROS
FZD3	-1.54009			TUBB3	-1.58828			ANKRD17	-1.57099			SLC39A8	-1.71917				GMEB2		INTS1
CAP2	-1.54459			ZNF451	-1.58834			NFIB	-1.57135			BRI3BP	-1.71994				IRAK1BP1		LEMD2
EVI1	-1.54516			TRPC6	-1.58884			STARD7	-1.57249			LBH	-1.72387				H1FX		RPL8
ROR2	-1.54595			SLC7A1	-1.58896			CDH1	-1.57333			GPR56	-1.72465				PSAP		POLE4
DCTN6	-1.54596			HMGB2	-1.58976			RTN3	-1.57379			MXD4	-1.72498				TARBP1		TACSTD1
RSPH10B	-1.54615			TM9SF4	-1.59027			PFKM	-1.57507			SMARCA1	-1.72653				SKA2		UFC1
NR2F2	-1.5487			RBM35A	-1.59068			EIF3H	-1.5752			LAMB1	-1.72807				PREI3		SPC24
DDEF2	-1.5541			TMEM137	-1.59109			HAX1	-1.57587			GPR56	-1.74453				LRBA		G3BP2
MAP3K8	-1.5544			SQLE	-1.59181			RANBP3	-1.57635			GAB2	-1.74487				PFKL		FBXW11
LGI2	-1.55498			TK1	-1.59199			LMTK3	-1.57684			FAM150B	-1.7515				PITPNM1		COX7A2
KANK1	-1.55982			RTN3	-1.59257			CTNNAL1	-1.57718			MGAT3	-1.75159				PREP		CSH2
SNORD16	-1.55989			FAM89A	-1.5926			DYRK1A	-1.57724			MAGED1	-1.7618				HLTF		LRCH3
ACSS2	-1.5609			TMEM66	-1.59262			FAM49B	-1.57749			MME	-1.76185				EIF2AK2		MYLPF
MT1H	-1.56414			F2RL1	-1.59281			MVD	-1.57753			FAR2	-1.76296				WEE1		AP1M1
FTHL7	-1.56643			CDK10	-1.59292			COL4A3BP	-1.57813			WWC1	-1.76675				ATF3		STK39
VPS37A	-1.56804			CRTAP	-1.5953			ERP29	-1.57825			ADI1	-1.76754				PVRL2		UQCRB
FTHL16	-1.5769			TPR	-1.59601			IRAK1BP1	-1.57834			ITPKB	-1.76887				SYT7		LRRC23
OSBPL3	-1.577			FTHL11	-1.59632			ITGA6	-1.57864			LAMB1	-1.77445				GTF3C3		ATP5G2
TSPYL5	-1.58137			NCKAP1	-1.59701			LZTR1	-1.57897			TAC3	-1.77508				ACTN1		UBE2H
TMEM178	-1.58303			ZSWIM4	-1.59778			MIR586	-1.57906			PCSK1N	-1.77716				NUSAP1		UNC119
ALDH2	-1.58995			USP34	-1.59794			MGC40489	-1.57981			TMEM123	-1.78085				METRNL		CDC16
LEPREL1	-1.59007			NCK2	-1.59802			IL13RA1	-1.57987			LDLR	-1.78221				SLC16A5		CENTB2
TUBA1A	-1.5923			BFAR	-1.59839			SIX4	-1.5799			FAM62B	-1.785				ZMAT3		FAM83D
DCTN5	-1.59289			CP110	-1.59848			BAG3	-1.58045			UNC84B	-1.78664				DCBLD2		NR2C2AP
NLRP7	-1.59469			FLNB	-1.5995			CHMP5	-1.5806			NBPF8	-1.7876				FAM45A		NME4
YTHDF1	-1.59612			MBD4	-1.60054			EPCAM	-1.58073			NBL1	-1.78811				TGOLN2		CAPN1
TMEM51	-1.59764			PCCB	-1.60101			TSPYL1	-1.58112			SLC25A29	-1.79613				CDC25B		TYSND1
CABLES1	-1.59889			BAT2L	-1.60177			SDCCAG10	-1.58131			IFI16	-1.79923				STAT1		PRMT1
GFRA1	-1.60018			PLXNA1	-1.6023			SEC23B	-1.5816			SPARC	-1.80007				TYRO3		LDOC1
ATP6V1B1	-1.60232			ITGB1	-1.60244			SR140	-1.58166			FDFT1	-1.80201				DHTKD1		ACAT1
ANKRD32	-1.60489			DPY19L4	-1.60282			SKA2	-1.58182			TBL1X	-1.8032				TWSG1		DHCR7
TDRD12	-1.60737			TANC1	-1.60349			ZNF74	-1.58279			VIM	-1.80609				F11R		CHCHD6
LAMP1	-1.61299			AP3M1	-1.60492			TCEB1	-1.58314			ACLY	-1.80746				CAPNS1		RPRD1A
TCEA1	-1.61562			ADAM8	-1.60505			WDR54	-1.58342			PRDM1	-1.81431				IPO9		EPN1
EBF2	-1.61733			ACAP2	-1.60526			EIF2C2	-1.58434			TRIM2	-1.81586				NFKB2		FAM3A
LAMA5	-1.6184			NDUFA3	-1.60552			VAV2	-1.58478			SLC25A29	-1.81688				NKD2		ZNF696
ITGAV	-1.62544			GARS	-1.6065			S100A10	-1.58479			TPM1	-1.81689				IFNGR2		RPL22
RHPN2	-1.62561			UBXN2B	-1.60717			IGF2R	-1.58533			GPR81	-1.81719				PODXL		RAB5B
HMG20B	-1.62583			PRNP	-1.60737			HNRPLL	-1.58533			PPP1R16B	-1.81993				GMPS		RPA1
NNT	-1.6307			KDELC2	-1.60827			WFS1	-1.58536			FAM129B	-1.8266				STK3		TSG101
UBE2Q2	-1.63085			MAPK13	-1.60928			FAM49B	-1.58595			LEPREL1	-1.84253				SCARB2		RFC4
CAT	-1.63287			INADL	-1.60957			ITGB1BP1	-1.58627			PNKD	-1.8427				FGF13		FDPS
WTIP	-1.6333			TSPAN4	-1.60986			ARPC5	-1.58638			TMEM178	-1.84531				MTHFD2		COQ10B
IL13RA1	-1.63386			SNTB2	-1.60993			GFPT1	-1.58685			ZMIZ1	-1.85311				AP3M2		LSS
MT1F	-1.636			CD47	-1.61017			CNIH4	-1.58709			ANXA2	-1.86425				FLJ40504		SAC3D1
MSRA	-1.63841			LY6E	-1.61125			MRPL24	-1.58742			ANGPTL4	-1.86646				GLT25D1		FAM189B
PDPN	-1.63875			ZNF337	-1.61165			MAPK3	-1.58747			ITGAV	-1.86747				STK24		NR2F6
PTPRU	-1.63894			SERPINH1	-1.61167			BMPR2	-1.58778			KANK1	-1.86824				RGPD1		PDCD6
SPATS2L	-1.64352			PBK	-1.61265			BTG3	-1.58795			FARP1	-1.87494				EPRS		KIF20A
TACC1	-1.64366			KLF11	-1.61323			PXDN	-1.5882			TPM1	-1.8865				ULK1		XYLT2
ITGB5	-1.64662			COL17A1	-1.61339			ACAP2	-1.58974			RPS6KA5	-1.8885				ALS2		CTNNA1
TAC3	-1.66266			NCBP2	-1.61438			DLGAP5	-1.59121			AGRN	-1.89195				DCTN1		NDUFS8
TJP3	-1.66749			TMEM14A	-1.61455			SLC25A16	-1.59148			INPPL1	-1.89418				SMEK2		BMPR1A
DDAH2	-1.66812			DCTD	-1.61466			EML3	-1.59263			CD99	-1.89543				MFAP5		ANAPC13
FTH1	-1.66857			DEF8	-1.61612			FBLN5	-1.59322			KIT	-1.90414				FHOD1		KIAA1191
DEGS1	-1.67132			EVI1	-1.61652			RPL39L	-1.59365			ROR2	-1.91181				ACVR1B		MRPL34
TMEM150A	-1.67495			NBPF11	-1.61706			KCNG1	-1.59415			NBPF10	-1.91433				CEBPG		CHMP4B
ELMO1	-1.67523			SNRNP27	-1.61767			MDC1	-1.59455			COMT	-1.91741				ANLN		MTPN
CACNB2	-1.67567			PTAR1	-1.61773			RBM23	-1.59533			NCALD	-1.91877				NUMB		RUVBL2
SNHG8	-1.67688			PCMTD1	-1.61857			PCMTD1	-1.59558			HPCAL1	-1.92357				ZNF672		PALM
CD151	-1.67727			PTTG1IP	-1.61875			AP3D1	-1.5956			KIT	-1.93685				TRAM2		PUF60
KLF4	-1.68088			SHROOM4	-1.61941			KTN1	-1.59561			MAGED1	-1.94028				PON2		NUP62
IMPAD1	-1.68139			SUMO3	-1.61963			PSMA6	-1.59563			RPUSD3	-1.95041				RGPD8		FAM108A2
MAPK1	-1.68255			FNDC3B	-1.61979			NDUFB3	-1.59625			ANXA2P1	-1.95131				ATP2A2		BCL2L12
CROP	-1.68493			KPNA3	-1.62048			WDR1	-1.59628			TAGLN	-1.95133				RGPD2		PDCD10
MYADM	-1.68587			DGCR6L	-1.62116			CYB5R3	-1.59654			RAB25	-1.95512				ATP9A		DEDD2
FAM150B	-1.68651			PTPLB	-1.6218			ASPSCR1	-1.59767			TIMP2	-1.96187				CARD11		POLR2I
CEBPD	-1.6872			LTBR	-1.62206			OPLAH	-1.59801			PSPH	-1.96326				ATAD2		GLG1
CNIH2	-1.68731			HNRNPUL2	-1.62363			SLC16A5	-1.59815			XAGE1C	-1.97297				CLIC4		LRPAP1
NCALD	-1.68802			SLC39A14	-1.6238			DBNL	-1.59895			ZFHX3	-1.97556				NDUFAF3		CCDC102A
NANOS3	-1.68885			LAMP2	-1.62543			TFG	-1.59952			FAM127A	-1.9762				FAM113A		APITD1
OSBPL1A	-1.69159			TCP1	-1.62726			NAB1	-1.6			FNDC4	-1.9764				COPG		SLC41A3
STAT2	-1.69372			FTHL3	-1.62807			ITPKB	-1.60031			PTPRF	-1.97648				IER5		FAM195B
TM7SF2	-1.69384			BLZF1	-1.62913			CETN2	-1.60057			TSPAN9	-1.97667				GCA		UBQLN2
RPS6KA5	-1.69437			VANGL2	-1.62935			PAF1	-1.60084			BTBD2	-1.97923				ZNF828		GIPC1
FARP1	-1.69683			NBL1	-1.62939			CCNB1	-1.60104			FNDC5	-1.98101				RTN4		MTA2
HABP4	-1.69757			GPR1	-1.63043			IARS	-1.60129			ITM2C	-1.99046				PPFIBP1		B3GNT2
CACNA2D2	-1.69777			AP2M1	-1.6305			PTPLB	-1.60173			LAMA4	-1.99767				SDHAP2		ARF1
SLC4A8	-1.70136			ANKRD11	-1.63076			TRIOBP	-1.60179			VIM	-2.00013				ZNF217		NEDD8
UCP2	-1.7087			SC4MOL	-1.63191			TRPT1	-1.60202			RASD1	-2.00107				PPP1CA		HAT1
IGFBP7	-1.71691			DCP2	-1.63224			TGIF1	-1.60226			EBF2	-2.00253				COL4A3BP		SRP14
LAMB1	-1.71697			MOBKL3	-1.63452			PON2	-1.60251			PPAP2A	-2.00887				KDELR2		RAP2A
RNPEP	-1.71798			GTF2IP1	-1.63476			TMEM109	-1.60253			RBM24	-2.01084				NFE2L1		TRIM28
PCSK1N	-1.71933			GRK5	-1.63492			DDRGK1	-1.60345			CCND2	-2.01415				ENOSF1		SIVA1
ULBP1	-1.7229			CHMP2A	-1.63498			FRAS1	-1.6035			TUBGCP2	-2.01943				BLCAP		TBC1D9B
INPPL1	-1.72545			RTN3	-1.63505			INADL	-1.60363			FDFT1	-2.02001				GLB1		MICB
CYB5R2	-1.72564			ARHGEF10	-1.63558			DEF8	-1.60448			OR7E156P	-2.02004				TNS3		FAM83H
ZFYVE21	-1.72747			SPTAN1	-1.63694			UBAC2	-1.60467			ITM2C	-2.04064				ATP5EP2		GPR172A
NLRP7	-1.72965			FN3KRP	-1.63896			ZWINT	-1.6057			NEDD9	-2.04191				TP53INP1		CD9
DNAJA4	-1.73123			NCOA6	-1.64004			GPC3	-1.60571			CXCL14	-2.04318				CNN2		CDKN3
ID1	-1.73555			SH3YL1	-1.6401			MYO10	-1.60572			CROP	-2.04368				SLC2A8		DCXR
CFLAR	-1.74828			PIAS3	-1.64025			MGAT1	-1.60672			MGLL	-2.0509				HNRPUL2		ZNF467
PCSK5	-1.75193			RNY3	-1.64059			FZD6	-1.60742			PDGFC	-2.05539				ACTR2		HSD17B12
HRAS	-1.75481			SLC37A1	-1.64085			HNRPUL1	-1.60749			COL4A5	-2.05551				PTRF		FBXL18
GYPC	-1.75523			MYO6	-1.64171			RBPMS	-1.60755			EGFLAM	-2.06588				ASMTL		LMNB2
TCEA1	-1.76539			LGI2	-1.64413			ARFGEF1	-1.60757			KIAA0363	-2.06674				YWHAZ		TPRKB
AGRN	-1.76672			ENC1	-1.64499			PIPSL	-1.60764			ADM	-2.07407				GLDC		EEF1D
MAPK1	-1.76862			PTMA	-1.64575			ERGIC3	-1.60794			LAMC1	-2.07952				PRR11		TMEM134
TFDP1	-1.76929			COPB2	-1.64832			PTS	-1.60807			PTPRF	-2.08741				GTF2E2		NUDT1
GSTA2	-1.77504			RSPH10B	-1.6493			SLK	-1.60843			CSRP1	-2.08772				ALDH1A3		CANX
FTHL3	-1.77764			FTHL16	-1.64942			TPI1	-1.60871			LBH	-2.09187				STRADA		KIF23
GPNMB	-1.7813			DCK	-1.64996			CTNNAL1	-1.60966			RHPN2	-2.09402				CRELD1		HNRPA1L-2
CNOT7	-1.78847			GGH	-1.65106			MARCH2	-1.61022			PSTPIP2	-2.0942				CORO1B		AES
ITM2C	-1.79267			ITGB1	-1.65427			ATP1B3	-1.61023			SLC16A10	-2.10733				SLC7A5		ARPC3
SLC25A16	-1.80605			PRKDC	-1.65471			LIMS1	-1.61077			PTK7	-2.10975				TMEM160		ALKBH7
ITPRIP	-1.80666			POLR2J2	-1.65514			HSPD1	-1.6108			PPIC	-2.11143				ODZ3		UBXN2A
RHOBTB3	-1.80727			TMEM150A	-1.656			SPG21	-1.61102			KIAA0101	-2.12092				DYNC1H1		TBCB
PPA2	-1.80799			DGCR6	-1.65641			MTHFD1L	-1.61235			JUP	-2.1213				BZW2		EBP
WASL	-1.81244			EDEM1	-1.65683			RBM42	-1.61285			NBL1	-2.12581				EHBP1		SMYD3
ANGPTL4	-1.8159			NANOS3	-1.65746			ING1	-1.61294			FLJ20920	-2.14293				GFPT1		YWHAB
LCLAT1	-1.81721			HMGCR	-1.65849			MGC3196	-1.61346			GLIPR2	-2.14293				DKK3		TMEM189
CNOT7	-1.82745			CNIH2	-1.65936			RPS6KB2	-1.61372			DDEF2	-2.15013				NBPF3		PIN1
NRXN2	-1.82892			TJP1	-1.66001			STAU1	-1.61433			SLCO2A1	-2.15253				BAIAP2L1		SLC25A23
RTN4R	-1.83124			AGAP8	-1.66075			FAM171A1	-1.61437			CCDC50	-2.1534				PTK2		RING1
FSTL1	-1.83595			INTS8	-1.66135			GPR56	-1.61617			PPAP2A	-2.17176				ENTPD6		HADH
ADI1	-1.83997			LZTR1	-1.66172			CYC1	-1.61617			FAM20C	-2.19214				FAM20B		COPA
TIMP2	-1.84228			ECHS1	-1.66199			LRRCC1	-1.61646			RASSF2	-2.19303				NPC2		HN1
CAT	-1.84295			MGAT1	-1.66212			SNX10	-1.61688			ALDH2	-2.20203				PHGDH		GSTP1
PIK4CA	-1.8432			RAB3B	-1.66341			EFR3A	-1.617			FAR2	-2.20466				RBPJ		POU5F1
ANAPC4	-1.85231			ARPC5	-1.66393			SH3YL1	-1.61747			NBPF20	-2.20614				RCN1		CSTB
DMRT1	-1.85498			GSTTP2	-1.66404			NCALD	-1.61763			FBLN5	-2.21228				CMIP		DYNC2LI1
GAB2	-1.85686			METTL5	-1.66544			TATDN1	-1.61867			PHLDA3	-2.21798				CPNE8		NDUFA11
LONRF1	-1.86009			EGFR	-1.66768			KLHL9	-1.61893			ARHGAP28	-2.21816				CTGLF3		ACO1
NPFFR2	-1.86321			LPAR2	-1.6681			SPINT2	-1.61934			COL4A2	-2.24718				CARS		PDE9A
GSN	-1.86527			SMC4	-1.66893			PCM1	-1.61938			TRIB3	-2.25571				SCRIB		BCL7C
PNKD	-1.87174			PCM1	-1.66951			TRAM2	-1.61949			EFHD1	-2.26076				UPLP		ARL2BP
FTHL11	-1.87294			KIAA1751	-1.6699			DAZAP2	-1.62043			PDPN	-2.26255				ANKRD57		LRRN1
ZFHX3	-1.873			STAG3L1	-1.67009			NME2	-1.62194			CDH4	-2.27318				ACTB		MRPL23
PPAP2A	-1.8736			IARS	-1.67057			JMJD8	-1.62223			TM7SF2	-2.2776				SGK1		SRP14P1
FTHL8	-1.88219			RALB	-1.67079			TUBB	-1.62271			ACCN1	-2.28575				SLC38A1		CDK2AP1
PDGFC	-1.88233			GRHPR	-1.67162			UPF3A	-1.62317			SAT1	-2.28962				HNRNPA2B1		RNF216
FTHL2	-1.88558			ITPRIPL2	-1.67257			TMEM41A	-1.62349			NDRG1	-2.29226				CD46		GGPS1
LAMA4	-1.88781			TJP3	-1.67504			MYO6	-1.6241			LYN	-2.29303				SPSB2		SIGIRR
ITM2C	-1.88943			H3F3A	-1.67546			SUCLA2	-1.6241			TACSTD2	-2.29911				FKSG30		COMMD6
ATF5	-1.89014			NISCH	-1.67599			DCK	-1.62577			ASAP2	-2.30112				PRDX6		ERRFI1
ECHDC2	-1.89381			EEF1G	-1.6767			EGLN2	-1.62578			LAMA5	-2.30888				PLTP		DHX32
TUBGCP2	-1.89589			ABHD12	-1.67726			ARGLU1	-1.62698			MERTK	-2.31126				YPEL5		WBP2
SH2D4A	-1.89624			HIST2H2AC	-1.67757			SNX4	-1.62752			TSHZ3	-2.31769				HIC2		PIGT
SIK1	-1.89771			ADSS	-1.67798			MRPL24	-1.62775			ARHGAP28	-2.3361				POTEF		VAMP8
SERPINE2	-1.90204			ZMYND11	-1.67814			FAIM	-1.62779			SLITRK2	-2.33715						MRPL41
ASAP2	-1.90294			SEMA6A	-1.67831			FNDC3B	-1.62819			CDH2	-2.33807						RUVBL1
FBN3	-1.90458			WDYHV1	-1.67874			AURKA	-1.62853			ODZ4	-2.35618						GPS1
TMEM43	-1.90795			PPARG	-1.67877			ATP6V1B2	-1.62854			H2AFY	-2.36295						TUBB2C
SOX18	-1.9147			FAM127A	-1.67914			RPS23	-1.62855			PPIC	-2.36825						ARV1
PVR	-1.91624			ZNF511	-1.67962			FLJ10916	-1.62891			KCNIP4	-2.36834						RBMX
PLEKHG4	-1.91784			STX6	-1.68015			HTATIP2	-1.62963			OTX1	-2.37116						SCYL1
NEDD9	-1.91914			TMEM131	-1.68015			RNF144A	-1.62968			PROM2	-2.37397						KPNA2
CXCL14	-1.92006			RYK	-1.68038			NDUFB6	-1.62974			RILPL1	-2.37593						HIST2H2AA4
PSTPIP2	-1.92533			ATP6V1B2	-1.68089			GCNT1	-1.62998			ACSS2	-2.39289						IRX2
PPARG	-1.93686			TTC17	-1.68176			TMSB10	-1.63082			TPM1	-2.39513						POLR2J3
TCERG1L	-1.93835			HSPH1	-1.68209			KANK3	-1.6313			GAS6	-2.40108						RNF181
RBM24	-1.94609			TMCO3	-1.68349			NNT	-1.63147			TPM1	-2.40338						RPS27L
FTHL12	-1.94671			SIRPA	-1.68413			TMEM50B	-1.63212			FAM20A	-2.41323						ANAPC11
RIPK5	-1.94926			MRPS27	-1.68554			ZNF664	-1.63218			ECHDC2	-2.41975						HIST3H2A
NENF	-1.95337			TOP2B	-1.68576			CEBPD	-1.63236			IGF1	-2.42068						CDC2
USP3	-1.9543			LIM2	-1.68724			EGFR	-1.63288			TCL1A	-2.42233						IER3
DHRS3	-1.96837			DMRT1	-1.68862			POU5F1P1	-1.63325			CD38	-2.42405						CNPY3
TCEA1	-1.97326			AK3	-1.68865			NFE2L1	-1.63334			CHODL	-2.43163						RASSF7
UBE2L3	-1.97957			PRKCI	-1.68917			NUMB	-1.63357			H2AFY	-2.43673						CHPT1
FTHL11	-1.98287			SUCLA2	-1.68939			SLC25A43	-1.63392			ENO2	-2.45318						CCDC106
TPM1	-1.9829			SNORD16	-1.69045			FAM96B	-1.63434			STAT2	-2.46015						FANCG
UHRF2	-1.98626			DCTN6	-1.69123			SPATA7	-1.63437			PPAP2A	-2.46272						EVL
PPAP2A	-1.98846			DGCR6	-1.69138			RAB2A	-1.63453			OTOF	-2.47118						WDR68
YPEL1	-1.99631			TUBB6	-1.69159			EXD2	-1.63454			TMEM132D	-2.4715						IMPA2
CCND2	-2.00031			SETD2	-1.69316			SLC35D2	-1.63472			ACSF2	-2.47854						CD81
NGEF	-2.00427			CUTL1	-1.69326			RAB40C	-1.63475			TCL1B	-2.49041						DECR1
HDGF	-2.01459			KIAA0146	-1.69394			DPY19L4	-1.63526			RASSF2	-2.49138						RANBP1
WDR26	-2.01927			CEP192	-1.69423			P15RS	-1.63558			GMPR	-2.49293						CCDC104
ATP5E	-2.02198			SLC3A2	-1.69483			CLTB	-1.6388			COL1A2	-2.49405						VEGFB
TFDP1	-2.02239			EIF2C2	-1.69584			DAG1	-1.64018			ACSS2	-2.50072						KCNK12
TPM1	-2.02398			CDK5RAP2	-1.69801			PPP1CA	-1.64223			PSD3	-2.51145						MDK
LCLAT1	-2.02459			ERMP1	-1.69854			ALKBH6	-1.64252			LAMA4	-2.51547						CTSL2
DSCR8	-2.02462			RAD21	-1.69882			MED10	-1.6429			GCH1	-2.51578						GALK1
SLC39A8	-2.02562			PLD3	-1.69982			NRCAM	-1.64298			CCND2	-2.52055						HIST1H4K
SFRS2B	-2.02583			FAM63A	-1.70095			PPDPF	-1.64346			EFEMP1	-2.53451						SNX3
PI4KAP1	-2.02685			CTTN	-1.70206			GPAA1	-1.64367			STMN3	-2.54965						SLC25A1
PI4KAP2	-2.03443			HNRNPU	-1.70233			CD47	-1.64404			GAS6	-2.55317						TAX1BP3
LAMC1	-2.03708			FEZ2	-1.70258			TSEN15	-1.64422			PRAME	-2.55751						HRASLS3
GPX2	-2.03854			KIAA0922	-1.70272			PAK2	-1.64428			ACCN2	-2.55927						FASN
NQO1	-2.04245			BTG3	-1.70368			JMJD8	-1.64436			BCL11B	-2.56511						SOX15
MGLL	-2.04432			CSRNP2	-1.70465			MTHFD2	-1.64464			COL4A1	-2.5835						HMGCS1
CSRP1	-2.04811			MSRA	-1.7051			THOC3	-1.64566			IRX6	-2.5891
BMI1	-2.05118			GSTA2	-1.70618			ZYX	-1.64596			TMEM51	-2.61937
SLC25A29	-2.05967			KIFAP3	-1.70657			UBE2V2	-1.64708			COL18A1	-2.63854
H2AFY2	-2.06709			ERC1	-1.707			UBE2E3	-1.64734			WWC3	-2.64655
FLJ20920	-2.07303			HSPE1	-1.70827			CLPTM1L	-1.64765			NAV2	-2.65262
PPIC	-2.07633			PYCR1	-1.70846			PLXNA1	-1.64857			ANXA3	-2.65991
FDFT1	-2.08192			ATP6AP1	-1.70935			DHX9	-1.64874			DHRS3	-2.67277
FTHL12	-2.08425			HSPC268	-1.70968			ATP6V1E1	-1.64896			PLOD1	-2.69618
NHP2L1	-2.08535			PTPN13	-1.71243			CBFB	-1.6492			MERTK	-2.71083
EGFLAM	-2.09894			TJP2	-1.71314			PYCARD	-1.64947			ARHGAP28	-2.72724
CENTA1	-2.09899			RNF144	-1.71389			DNAJB1	-1.64975			ARHGAP28	-2.73305
TMTC4	-2.10083			FNDC3B	-1.7151			SKP1	-1.6503			CPXM2	-2.73763
SORBS3	-2.10259			IL10RB	-1.71563			FAIM	-1.65033			GSTA4	-2.74527
FNDC5	-2.10264			ICK	-1.71627			ACBD6	-1.65034			SRGAP1	-2.78164
ACSF2	-2.1043			GLTP	-1.71671			SEC61A1	-1.6505			RNASE1	-2.79971
FDFT1	-2.1055			MTA1	-1.71675			RAI1	-1.65059			VASH1	-2.81248
ITPRIP	-2.11167			RALY	-1.71728			TMEM97	-1.6506			CHD7	-2.81348
YDJC	-2.11342			CSAD	-1.7175			PCBD1	-1.65063			HMG20B	-2.81424
RAB25	-2.11412			CPVL	-1.71893			TANC1	-1.65067			FRMD6	-2.82911
OR7E156P	-2.11639			TMEM54	-1.71909			PNKP	-1.65084			ANGPTL4	-2.85677
CCDC50	-2.11802			FLNC	-1.72202			B3GNT6	-1.65109			ADAMTS9	-2.88194
MAPK13	-2.12028			ARPC1A	-1.72205			RBM4	-1.65126			EFEMP1	-2.88231
XAGE1	-2.12056			ABCB10	-1.72343			MAP4K1	-1.65153			FOLR1	-2.91642
CTXN1	-2.12177			FZD3	-1.72443			PPP1R2	-1.65161			CDO1	-2.94079
SLC25A29	-2.12685			MITD1	-1.72545			UBXN2B	-1.65223			SDC2	-2.9578
FNDC4	-2.13619			CACNB2	-1.72594			SAT1	-1.65263			CXCR4	-2.9776
PYGB	-2.14257			CBFB	-1.72684			TTC3	-1.6527			FRMD6	-2.99038
HIST1H2BH	-2.14868			KRT18P13	-1.72868			TCP11L1	-1.65289			H19	-3.00534
SLCO2A1	-2.15437			FTHL11	-1.7288			TTC15	-1.65357			PROM1	-3.02039
TMSL3	-2.16081			AARS2	-1.7288			TMEM178	-1.65377			GCH1	-3.02061
LBH	-2.16659			MELK	-1.7288			NETO2	-1.65384			FOLR1	-3.02247
EBF2	-2.17194			ACTR3	-1.72913			LPCAT1	-1.65417			RAB15	-3.04006
TOP3B	-2.17845			WTIP	-1.72975			CSRP1	-1.65516			TSPAN18	-3.04446
TMEM106C	-2.18247			TBCD	-1.73106			STAU2	-1.6553			XAGE2B	-3.05108
FBLN5	-2.18339			ZNF664	-1.73116			P704P	-1.65544			NRBP2	-3.08846
PLOD1	-2.18458			RUFY3	-1.7313			TUFT1	-1.65578			EFEMP1	-3.1043
SNHG5	-2.19194			SPTBN1	-1.73173			PSMG2	-1.6558			COL1A2	-3.10982
FYTTD1	-2.2117			RHOC	-1.73241			TPX2	-1.65632			CCDC92	-3.10997
TSPAN18	-2.21546			TXNDC12	-1.73378			HNRNPUL2	-1.6572			TFAP2A	-3.11558
VWA1	-2.21618			CPVL	-1.73393			PPP1R7	-1.6573			OVOS2	-3.11734
DKFZp434N035	-2.22079			ZNF532	-1.73626			RUFY1	-1.65766			TAC3	-3.14017
PROM2	-2.22916			RBMS1	-1.73768			KDELC2	-1.65778			EDN1	-3.17666
NAV2	-2.2302			CDCA2	-1.73859			TUBB4	-1.6586			NFIB	-3.18396
ACCN1	-2.28615			CCNG1	-1.7389			THOC4	-1.65887			SMAGP	-3.19603
NLRP7	-2.28664			ANKRD20A1	-1.7407			PPPDE1	-1.65968			FRAS1	-3.25499
VIM	-2.28918			CXXC6	-1.74107			FRMD8	-1.65991			TMTC1	-3.2806
TFAP2C	-2.28964			MDC1	-1.7421			NDUFA12	-1.66002			LBH	-3.28933
COL18A1	-2.29235			PTPN13	-1.74329			CDC25B	-1.66066			GALNTL1	-3.3332
VWA1	-2.30434			LHPP	-1.74356			EDEM1	-1.66116			OR7E156P	-3.36375
H2AFY	-2.30778			ARHGEF7	-1.74617			ZNF135	-1.66118			SOSTDC1	-3.37119
OVOL2	-2.31119			OPLAH	-1.74637			GFRA1	-1.66176			MSC	-3.39017
CPXM2	-2.31298			SLC35D2	-1.74744			BTF3L4	-1.66187			ARID5B	-3.39437
IGF1	-2.33217			PTDSS1	-1.74974			FNTA	-1.66237			CACNA2D2	-3.41699
AZIN1	-2.33518			RCN2	-1.75023			FRYL	-1.66251			SERPINE2	-3.46133
DPYSL2	-2.34016			ASPM	-1.75163			PRKCI	-1.66303			SMAGP	-3.50044
ACCN2	-2.35017			MYO1B	-1.75531			ITGB5	-1.66355			KAL1	-3.51749
DNLZ	-2.35118			PAK2	-1.75693			DDB1	-1.66456			CNR1	-3.54261
TCP1	-2.35364			ANKRD32	-1.75722			SCAND1	-1.66523			COL17A1	-3.5626
GSTO2	-2.35595			XPR1	-1.75972			ATG4B	-1.66664			COL23A1	-3.74308
OTX1	-2.35773			DYNLRB1	-1.75983			SUMF1	-1.66821			CDO1	-3.74737
SDF2L1	-2.35891			SIPA1L2	-1.76154			CDC14B	-1.66835			SOX17	-3.75332
CD38	-2.36464			SGK	-1.76192			ACP1	-1.6685			CXCR4	-3.80213
TMEM132D	-2.36875			ASAP2	-1.76217			DHTKD1	-1.66891			AHNAK	-3.90966
TFAP2C	-2.37071			SRGAP2	-1.76303			WWP1	-1.66952			GCH1	-4.00949
ARHGAP28	-2.38763			SLC25A16	-1.76406			PLEKHG4	-1.67012			FKBP9L	-4.03716
WWC3	-2.39163			GRIPAP1	-1.76438			GALC	-1.67029			PITX1	-4.0973
KCNIP4	-2.39548			CYFIP2	-1.7646			MARCH7	-1.6704			IGF1	-4.16972
RNASE1	-2.39591			KLRB1	-1.76625			GANAB	-1.67123			ANGPTL4	-4.3027
PPAP2A	-2.40473			ABHD8	-1.76688			MSRA	-1.67243			PRAME	-4.405
RNY4	-2.40788			TM9SF2	-1.76939			TRNP1	-1.67264			PRAME	-4.93455
TPM1	-2.42082			MGMT	-1.77101			ZNF337	-1.67278
KIAA0101	-2.42084			CLIP1	-1.7721			MRPL43	-1.67353
MERTK	-2.4214			ZNF69	-1.77296			AP3M2	-1.67363
LBH	-2.42487			ATP6V1B1	-1.77483			NDUFS4	-1.6737
NRBP2	-2.43029			UBQLN4	-1.77525			SPHK2	-1.67427
STMN3	-2.43141			NUTF2	-1.77537			PBK	-1.67452
TRIB3	-2.44062			TCP1	-1.77651			SELT	-1.67533
JUP	-2.4425			CCNE2	-1.77667			POLB	-1.67533
ENO2	-2.44555			SAPS2	-1.77735			ACTG1	-1.67554
ARHGAP28	-2.46014			ZNF483	-1.77792			IGF2BP2	-1.6759
FAM20C	-2.46111			DVL3	-1.77894			HNRNPA2B1	-1.67594
CCNO	-2.47189			RUFY1	-1.77924			ITGB1	-1.67627
CHODL	-2.49242			CYP2S1	-1.77962			ZMYND11	-1.67661
VIM	-2.49831			TMEM178	-1.78038			CPSF1	-1.67678
SRGAP1	-2.49888			FKBP14	-1.78114			ATP5SL	-1.67729
PRAME	-2.52095			CTDSP2	-1.78207			GLDC	-1.6778
TPM1	-2.52392			ANKRD36B	-1.78296			ACTL6A	-1.67824
XAGE1	-2.52405			GRB10	-1.78297			RFXANK	-1.67825
SLITRK2	-2.5327			EBF2	-1.78317			UROS	-1.67853
H2AFY	-2.54421			FAM171A1	-1.7835			INTS1	-1.67904
CDH4	-2.55427			TRAF3IP2	-1.78389			CLIP1	-1.67911
PRDM1	-2.556			PMM1	-1.78431			ZC3H3	-1.67941
OTOF	-2.55923			PLCD1	-1.78497			LEMD2	-1.67957
RASD1	-2.56454			SENP6	-1.78684			NBPF11	-1.67975
LAMA4	-2.57939			DTD1	-1.78921			RPL8	-1.68053
SUSD2	-2.5837			IGF2BP3	-1.79026			POLE4	-1.68053
LAD1	-2.58847			MYADM	-1.79027			TACSTD1	-1.68087
COL4A2	-2.59377			CLSTN1	-1.79028			UFC1	-1.68166
TAC3	-2.60552			TGFBR3	-1.79043			SPC24	-1.68174
GMPR	-2.60838			CALD1	-1.7911			FEZ2	-1.6821
TNFRSF10B	-2.61956			ATP6V1H	-1.79247			ABCC4	-1.68256
IAH1	-2.62434			HNRPUL1	-1.79255			DEF8	-1.68265
IRX6	-2.63372			GPX2	-1.7938			G3BP2	-1.68279
YAP1	-2.64144			GNAS	-1.7939			FBXW11	-1.68358
TMEM191B	-2.67037			AZIN1	-1.7951			COX7A2	-1.68392
RASSF2	-2.67385			KIAA1949	-1.79549			ANKRD20A1	-1.68494
TCL1A	-2.69327			MZF1	-1.79803			RAB3IP	-1.68504
NDRG1	-2.74306			TSSC1	-1.79858			CSH2	-1.6858
TMTC1	-2.74886			NAGK	-1.80045			RABGAP1	-1.68615
GCH1	-2.75048			CHCHD7	-1.80104			LRCH3	-1.68619
CDO1	-2.76006			XRCC2	-1.80112			PVRL2	-1.68696
SLC16A10	-2.77056			HRAS	-1.80131			MYLPF	-1.68831
SDC2	-2.77265			ATN1	-1.80138			PCSK1N	-1.68861
PHLDA3	-2.78136			PSEN2	-1.80271			SNTB2	-1.68889
FAM20A	-2.80015			OVOL2	-1.80296			KYNU	-1.68928
RASSF2	-2.80334			POU5F1P1	-1.80377			PCSK5	-1.69037
TMEM123	-2.81651			ERICH1	-1.8038			PROS1	-1.69221
DSCR8	-2.82889			CALM1	-1.80452			AP1M1	-1.6924
TSHZ3	-2.86615			ZC3H11B	-1.80641			CABLES1	-1.69408
MERTK	-2.87664			KNTC1	-1.80653			STK39	-1.69416
TFAP2A	-2.88595			ISG20L1	-1.80953			AURKA	-1.69431
BCL11B	-2.90714			DEM1	-1.81144			UQCRB	-1.69451
PSD3	-2.93564			REEP5	-1.81212			LRRC23	-1.69454
VASH1	-2.93667			BTBD2	-1.81223			MAP4K4	-1.69502
COL1A2	-2.94343			RBPMS	-1.81225			ATP5G2	-1.69648
ANGPTL4	-2.95294			FTH1	-1.81247			FAM89A	-1.69729
EFEMP1	-2.95514			FTHL12	-1.81398			BMPR2	-1.69759
CRIP1	-2.98581			CTSB	-1.81443			LRBA	-1.69773
LCLAT1	-2.99675			ACLY	-1.81487			UBE2H	-1.6991
GAS6	-2.99719			HMGB2	-1.81517			SIRPA	-1.69951
ADAMTS9	-2.99892			GMEB2	-1.81557			DERL1	-1.69958
ODZ4	-3.01053			IRAK1BP1	-1.81618			RBMS1	-1.70009
GAPDHL6	-3.01268			GGH	-1.81856			UNC119	-1.70069
FOLR1	-3.03502			MAPK1	-1.81925			CDC16	-1.70118
PPM1F	-3.04361			H1FX	-1.81932			SEC23B	-1.70173
FRMD6	-3.07392			PSAP	-1.81938			TPR	-1.70314
FOLR1	-3.11407			TARBP1	-1.81952			CENTB2	-1.70354
OR7E156P	-3.12305			SKA2	-1.81999			FAM83D	-1.70366
TMEM191B	-3.12664			PREI3	-1.82082			RSPH10B	-1.70383
ARHGAP28	-3.14387			LRBA	-1.82117			NR2C2AP	-1.7045
GALNTL1	-3.15091			CABLES1	-1.82182			XRN2	-1.7049
NANOG	-3.15158			ELMO1	-1.82296			NME4	-1.70504
CHD7	-3.15182			PFKL	-1.82307			RTN3	-1.70526
CDO1	-3.156			AARS	-1.82504			CAPN1	-1.70549
GSTA4	-3.16094			PCK2	-1.82515			TYSND1	-1.70578
COL1A2	-3.1933			PITPNM1	-1.82674			PRMT1	-1.70674
CCDC92	-3.19677			RACGAP1	-1.82688			LDOC1	-1.70809
OVOS2	-3.20148			PREP	-1.82689			DCP2	-1.70845
ARHGAP28	-3.21361			ARFGEF1	-1.82787			ACAT1	-1.70875
CXCR4	-3.21875			MXD4	-1.83021			DHCR7	-1.70894
XAGE2B	-3.2262			CHRNA5	-1.83066			38595	-1.70906
FRMD6	-3.26076			HLTF	-1.83077			COMMD3	-1.70908
SMAGP	-3.28886			IFI16	-1.83115			CHCHD6	-1.70924
GAS6	-3.29847			VPS37A	-1.83335			AHCTF1	-1.70932
EDN1	-3.3084			EFNB2	-1.83475			RYK	-1.7094
SCG5	-3.31332			PTK7	-1.8371			RPRD1A	-1.71014
GCH1	-3.3179			ANGPTL4	-1.83762			EPN1	-1.71069
CDH2	-3.33492			TUBB6	-1.83998			SMC4	-1.71157
TACSTD2	-3.34053			EIF2AK2	-1.84022			HSPA2	-1.71183
PROM1	-3.34072			ULBP1	-1.84139			TGFBR3	-1.71188
MSC	-3.36338			RYK	-1.84168			CDK5RAP2	-1.71202
SOSTDC1	-3.39265			WEE1	-1.84358			ABHD12	-1.71265
ARID5B	-3.40797			ATF3	-1.84376			AEN	-1.7131
CACNA2D2	-3.40835			PAOX	-1.84402			G3BP2	-1.71337
KAL1	-3.41904			QRFPR	-1.8458			SDHAP2	-1.71464
DPEP3	-3.4194			MXRA7	-1.85068			FAM3A	-1.7148
FRAS1	-3.46211			ZSWIM6	-1.85159			ZNF696	-1.7149
GPR81	-3.47157			PVRL2	-1.85719			ERC1	-1.71741
COL17A1	-3.47946			TAC3	-1.85719			RPL22	-1.71801
COL4A1	-3.53117			PPAP2A	-1.8587			RAB5B	-1.71808
SMAGP	-3.56033			PSAP	-1.85873			DYNC1I2	-1.71859
EFEMP1	-3.65547			TMEM17	-1.86192			AHCY	-1.7188
NFIB	-3.6664			SCD	-1.86295			CKAP5	-1.71946
COL23A1	-3.71446			SYT7	-1.86303			RNF145	-1.71993
SOX17	-3.9296			HEG1	-1.86468			RPA1	-1.72105
ANGPTL4	-4.01682			GTF3C3	-1.86486			CCNG2	-1.7212
CXCR4	-4.02389			ACTN1	-1.86681			EBF2	-1.72137
CNR1	-4.05087			NUSAP1	-1.86723			TSG101	-1.72223
FKBP9L	-4.06836			METRNL	-1.86877			FNTA	-1.7223
PITX1	-4.07829			SLC16A5	-1.86879			MXRA7	-1.7225
IGF1	-4.09211			OSBPL3	-1.86929			DNAJB11	-1.72401
AHNAK	-4.21072			ZMAT3	-1.86953			TXNDC12	-1.72574
H19	-4.28566			MCCC1	-1.87002			ASNS	-1.72606
EFEMP1	-4.29074			PCM1	-1.87293			ULK1	-1.72608
ANXA3	-4.3037			DCBLD2	-1.87305			TBCD	-1.72718
LBH	-4.39089			FAM45A	-1.87629			RFC4	-1.72726
RAB15	-4.4071			TGOLN2	-1.87783			FDPS	-1.72849
ADM	-4.4823			CDC25B	-1.87803			COQ10B	-1.72934
GCH1	-4.50196			ANXA2	-1.88124			CACNB2	-1.73003
PRAME	-4.89718			STAT1	-1.88315			LSS	-1.73065
XAGE1C	-5.58087			TYRO3	-1.8873			SAC3D1	-1.73286
PRAME	-5.86899			DHTKD1	-1.88791			FAM189B	-1.73402
XAGE1	-6.93764			TWSG1	-1.88893			NR2F6	-1.73407
XAGE1A	-6.99775			CNOT7	-1.8891			PDCD6	-1.73414
XAGE1B	-7.04375			F11R	-1.88921			TMEM185B	-1.7342
				CAPNS1	-1.88967			ERMP1	-1.73525
				DCTN5	-1.89114			KIF20A	-1.7355
				IPO9	-1.89173			XYLT2	-1.73659
				GPR56	-1.89405			CTNNA1	-1.73734
				NFKB2	-1.89491			NDUFS8	-1.73748
				BICD1	-1.89554			MCCC1	-1.73862
				IMPAD1	-1.89616			ZMAT3	-1.73958
				NKD2	-1.89787			EFHD1	-1.74022
				IFNGR2	-1.8986			RGPD1	-1.74117
				PODXL	-1.89954			BMPR1A	-1.74174
				GMPS	-1.901			ANKRD32	-1.74185
				GSTO2	-1.90329			ANAPC13	-1.74221
				IL13RA1	-1.90492			KIAA1191	-1.74252
				STK3	-1.90924			MRPL34	-1.7429
				MME	-1.90968			NISCH	-1.74301
				DRD1IP	-1.91305			CHMP4B	-1.74304
				SQLE	-1.91466			MTPN	-1.74484
				OLFM1	-1.91519			SLC25A44	-1.74616
				SUMF2	-1.918			RUVBL2	-1.7464
				ITGB5	-1.91856			PALM	-1.74651
				RHOBTB3	-1.91873			PTTG1IP	-1.74705
				SCARB2	-1.91892			PUF60	-1.74853
				GALNT3	-1.91945			NUP62	-1.74857
				FGF13	-1.91973			ANLN	-1.74868
				MTHFD2	-1.9202			TSPAN13	-1.74885
				AP3M2	-1.92052			CKAP5	-1.74905
				GPNMB	-1.92213			ABHD8	-1.75007
				FLJ40504	-1.92219			FAM108A2	-1.75024
				GLT25D1	-1.92245			PPFIBP1	-1.75052
				STK24	-1.9228			SRGAP2	-1.75111
				RHOC	-1.92416			BCL2L12	-1.75117
				FAM150B	-1.92491			ATP9A	-1.75122
				PCYOX1	-1.92583			PDCD10	-1.75217
				RASD1	-1.92844			DEDD2	-1.75292
				ITPKB	-1.92885			CYFIP2	-1.75338
				SIK1	-1.9299			POLR2I	-1.75339
				RGPD1	-1.93179			FTHL12	-1.75368
				EPRS	-1.93184			GLG1	-1.7537
				DDAH2	-1.9322			GRHPR	-1.75426
				ULK1	-1.93221			LRPAP1	-1.75441
				ALS2	-1.93536			CCDC102A	-1.75492
				DCTN1	-1.93578			VPS28	-1.75541
				CRIP1	-1.9362			APITD1	-1.75551
				OGT	-1.93625			MTA1	-1.75609
				TSPAN4	-1.9376			PCYOX1	-1.7565
				ULK1	-1.93865			ELMO1	-1.75874
				ITGB5	-1.93898			MAD1L1	-1.76019
				KIAA1967	-1.93944			HSD17B11	-1.76158
				SMEK2	-1.94116			TACSTD1	-1.76205
				NFKB2	-1.94214			SLC41A3	-1.76249
				MTHFD2	-1.94215			ITGB5	-1.76306
				KIT	-1.94408			FAM195B	-1.76532
				GPR56	-1.94474			UBQLN2	-1.76547
				PGRMC1	-1.94585			ACP1	-1.76562
				CSRP1	-1.95151			RAD21	-1.76594
				KIT	-1.95153			HABP4	-1.76603
				HSD17B11	-1.95204			BCL2L12	-1.76611
				MFAP5	-1.95612			ANP32B	-1.76613
				XPR1	-1.96064			GIPC1	-1.76743
				CACNA2D2	-1.96066			RNF11	-1.76784
				FHOD1	-1.96075			TOP2B	-1.76833
				ACVR1B	-1.96104			MTA2	-1.7691
				CEBPG	-1.96319			PLCD1	-1.77007
				DCTD	-1.96386			GRB10	-1.77009
				ID2	-1.964			PTPN13	-1.77034
				ANLN	-1.96402			B3GNT2	-1.77201
				LAMC1	-1.96434			TET1	-1.77208
				NUMB	-1.96461			PODXL	-1.77322
				ZNF672	-1.96644			WTIP	-1.77332
				TRAM2	-1.97125			SUMF2	-1.77363
				DDIT4L	-1.97298			TK1	-1.77457
				CAPNS1	-1.97686			CPNE1	-1.77655
				ZMIZ1	-1.97725			WTAP	-1.77768
				COCH	-1.97746			ARF1	-1.77788
				PON2	-1.9778			TARBP1	-1.7843
				RGPD8	-1.97977			NUAK1	-1.78476
				TTC3	-1.97978			MGAT3	-1.78525
				TSPAN13	-1.98006			CCND2	-1.78556
				ATP2A2	-1.98068			TMBIM6	-1.7856
				RGPD2	-1.98421			PHGDH	-1.78576
				SH2D4A	-1.98497			KLRB1	-1.78627
				ATP9A	-1.98765			NEDD8	-1.78673
				CARD11	-1.99079			NCKAP1	-1.78728
				TCEA1	-1.99091			HAT1	-1.78808
				ATAD2	-1.99099			DMRT1	-1.78833
				CACNB3	-1.9924			TOMM5	-1.78873
				BMPR2	-1.99268			GLTP	-1.78956
				COMT	-1.99369			SRP14	-1.78974
				CAT	-1.99382			DGCR6	-1.78984
				CD151	-1.99456			RAP2A	-1.78999
				CLIC4	-1.99473			TRIM28	-1.79058
				NDUFAF3	-1.99656			RAB3B	-1.79144
				RTN4R	-1.99934			SLC7A5	-1.79148
				CYP2S1	-2.0009			DDAH2	-1.79231
				GLIPR2	-2.00137			SIVA1	-1.7938
				FTHL12	-2.00188			ARHGAP1	-1.7948
				FAM113A	-2.00216			LIM2	-1.79566
				PTPRF	-2.00437			DYNC1H1	-1.79638
				COPG	-2.00507			MAPK1	-1.7964
				ADD3	-2.00549			F2R	-1.79643
				IER5	-2.00609			TCEA1	-1.79647
				GCA	-2.00639			CDH3	-1.79654
				ZNF828	-2.00898			TBC1D9B	-1.79669
				NPFFR2	-2.01019			TMCO3	-1.79749
				RTN4	-2.01132			MICB	-1.79906
				PPFIBP1	-2.01147			FAM83H	-1.79981
				SDHAP2	-2.01393			XPR1	-1.80028
				ANKMY2	-2.01494			ARFGEF1	-1.80073
				ZNF217	-2.01733			NCK2	-1.80115
				WWC1	-2.01771			PRKDC	-1.80375
				PPP1CA	-2.01827			IRAK1BP1	-1.80406
				COL4A3BP	-2.01867			ADD3	-1.80585
				DDEF2	-2.01988			METRNL	-1.80604
				KDELR2	-2.02018			ZSWIM6	-1.80722
				NFE2L1	-2.02255			WEE1	-1.80764
				RTN4	-2.02505			DCTD	-1.80766
				PARD6G	-2.02877			SNORD16	-1.80785
				MGAT3	-2.03025			GPR172A	-1.80803
				ENOSF1	-2.03048			KIAA1191	-1.80849
				BLCAP	-2.0335			CCNE2	-1.80929
				NOTCH3	-2.03445			ACTR3	-1.80953
				NHP2L1	-2.03664			MFAP5	-1.81098
				PTPRF	-2.03929			TMEM30A	-1.81151
				LAMA4	-2.03935			B3GNT1	-1.81199
				GLB1	-2.03988			UBQLN4	-1.812
				TNS3	-2.04274			CD9	-1.81281
				DSCR8	-2.04759			CACNA2D2	-1.81344
				MAPK1	-2.04805			CDKN3	-1.8143
				ATP5EP2	-2.04976			DCXR	-1.81463
				LAMB1	-2.05023			ABHD12	-1.81483
				TP53INP1	-2.05195			MYADM	-1.81502
				CNN2	-2.05363			LASS6	-1.81542
				SLC2A8	-2.05581			ACTB	-1.81576
				HNRPUL2	-2.05692			MOBKL3	-1.81614
				ACTR2	-2.06151			ZNF467	-1.81648
				PODXL	-2.06566			HSD17B12	-1.81697
				PTRF	-2.0664			NUCKS1	-1.81791
				ASMTL	-2.06865			FBXL18	-1.82082
				YWHAZ	-2.07003			SPTAN1	-1.82209
				HABP4	-2.07045			LMNB2	-1.82288
				GLDC	-2.07204			DTD1	-1.82383
				PRR11	-2.0745			TSPAN13	-1.82411
				TMED10	-2.07822			TPRKB	-1.82447
				ITPRIP	-2.07994			DYNLRB1	-1.82585
				GTF2E2	-2.08278			EEF1D	-1.82778
				ALDH1A3	-2.08502			KIAA1967	-1.82865
				SOX18	-2.09245			TAC3	-1.82928
				STRADA	-2.09284			GSTA2	-1.8298
				SLC39A8	-2.09544			TMEM134	-1.83004
				CRELD1	-2.09639			MAPK1	-1.83096
				CORO1B	-2.09877			CCNG1	-1.83101
				TSEN34	-2.10018			NUDT1	-1.83256
				SLC7A5	-2.10369			IL10RB	-1.83292
				HIST1H2BH	-2.10476			NUAK1	-1.83297
				PSTPIP2	-2.10826			CSRP2BP	-1.83424
				ASNS	-2.10835			CANX	-1.83425
				TRIM2	-2.11077			KIFAP3	-1.83582
				RNY4	-2.1126			ULK1	-1.8375
				PSPH	-2.11333			KIF23	-1.83809
				TMEM160	-2.11366			PIK3C2A	-1.83824
				SLC25A16	-2.11493			COPG	-1.83922
				ODZ3	-2.11794			HNRPA1L-2	-1.83984
				DYNC1H1	-2.11887			AES	-1.83985
				YTHDF1	-2.12038			ARPC3	-1.84115
				PSEN2	-2.12329			INTS9	-1.84188
				KLF4	-2.12436			TSPAN4	-1.84236
				BZW2	-2.12537			STAT1	-1.84275
				EHBP1	-2.12617			TSSC1	-1.84316
				TMSL3	-2.12862			DSTN	-1.84407
				RBM24	-2.12997			CLSTN1	-1.8446
				PDGFC	-2.13008			CXXC6	-1.84538
				GFPT1	-2.13158			ALS2	-1.84549
				UNC84B	-2.13351			ACAD11	-1.84625
				SFRS2B	-2.13847			ATP6V1E1	-1.84671
				ASMTL	-2.13879			G3BP2	-1.84743
				NENF	-2.14069			MSRB2	-1.85021
				RNF130	-2.14629			FAM150B	-1.85328
				RAPH1	-2.14774			ARHGEF10	-1.85491
				OSBPL1A	-2.15054			PODXL	-1.85492
				WDYHV1	-2.15056			SMEK2	-1.85765
				TNK2	-2.1535			ATF3	-1.85787
				OR7E156P	-2.15374			OSBPL3	-1.85805
				PPP1R16B	-2.15381			ALKBH7	-1.85868
				GYPC	-2.15644			SOX18	-1.85885
				DKK3	-2.15939			TMSL3	-1.85889
				TCERG1L	-2.16115			SUMF2	-1.85916
				CUEDC1	-2.16494			UBXN2A	-1.85935
				EBF2	-2.16995			PAOX	-1.85965
				SORBS3	-2.17124			ALDH7A1	-1.86026
				NBPF3	-2.17163			ASPM	-1.86045
				PVR	-2.17198			GLT25D1	-1.86112
				TCEA1	-2.17217			CALD1	-1.86144
				GYPC	-2.17297			TBCB	-1.86431
				PDPN	-2.17328			HABP4	-1.86452
				BAIAP2L1	-2.17422			EBP	-1.86703
				COL4A5	-2.17558			ALDH1A3	-1.86783
				CROP	-2.17735			PMM1	-1.86849
				CYB5R2	-2.17785			COL4A3BP	-1.86894
				KIAA0101	-2.17867			SMYD3	-1.86921
				PTK2	-2.18142			COPB2	-1.8695
				ROR2	-2.18236			YWHAB	-1.86954
				ARHGAP23	-2.18346			TMEM189	-1.87065
				NEDD9	-2.18484			FTHL3	-1.87085
				ENTPD6	-2.18494			WDYHV1	-1.87129
				FAM20B	-2.18504			ZNF532	-1.87181
				CCND2	-2.18595			PIN1	-1.87303
				GAB2	-2.1871			AP3M1	-1.8735
				MYH9	-2.18756			ERICH1	-1.87426
				MGLL	-2.18959			CTDSP2	-1.87476
				NPC2	-2.19005			RGPD2	-1.87512
				LAMP1	-2.19073			SIPA1L2	-1.87676
				PHGDH	-2.19259			SLC38A1	-1.87716
				TACC1	-2.19284			SLC25A23	-1.87887
				TP53INP1	-2.19422			PTOV1	-1.88028
				TCP1	-2.20108			DSTN	-1.88136
				TCEA1	-2.20117			RING1	-1.88293
				ACCN1	-2.20152			KNTC1	-1.88349
				CXCL14	-2.20172			CARD11	-1.88351
				RAB25	-2.20384			HADH	-1.88379
				TFDP1	-2.2045			COPA	-1.88397
				CNOT7	-2.20525			HN1	-1.88423
				RBPJ	-2.20614			CDCA2	-1.88626
				ITGB5	-2.20615			GSTP1	-1.88796
				GLB1	-2.20931			NANOS3	-1.88926
				RCN1	-2.21078			POU5F1	-1.88983
				AFAP1	-2.21212			PTPN13	-1.89059
				ID1	-2.21325			CYP2S1	-1.89244
				UBE2Q2	-2.21391			CSTB	-1.89261
				CMIP	-2.21562			ITGB1	-1.89267
				DKK3	-2.21611			DYNC2LI1	-1.89281
				TFDP1	-2.21635			NDUFA11	-1.89282
				DNLZ	-2.21813			CARS	-1.89305
				TPM1	-2.2183			ACO1	-1.89366
				CPNE8	-2.21841			HEG1	-1.89415
				RILPL1	-2.21972			H3F3A	-1.89541
				39325	-2.22592			RNF144	-1.8959
				KLF4	-2.22618			ICK	-1.89639
				CTGLF3	-2.22758			ISG20L1	-1.89694
				PNKD	-2.22791			RBM3	-1.89858
				TPM1	-2.22858			SMC4	-1.8995
				CARS	-2.2378			PDE9A	-1.90083
				MYH9	-2.23813			PVR	-1.90294
				ANAPC4	-2.23926			BCL7C	-1.90296
				CTXN1	-2.23955			ANXA2	-1.90314
				UHRF2	-2.24189			RUFY3	-1.90319
				EGFLAM	-2.24194			TMEM66	-1.90393
				UBE2L3	-2.24541			SIK1	-1.907
				SCRIB	-2.24611			ARL2BP	-1.9073
				ACVR1	-2.24636			SYT7	-1.90823
				UPLP	-2.2498			TSEN34	-1.90862
				FBN3	-2.25023			SUMO3	-1.90924
				ANKRD57	-2.2506			BRI3BP	-1.91036
				FNDC5	-2.25304			LRRN1	-1.91043
				PLEKHG4	-2.2537			MRPL23	-1.91077
				SLC4A8	-2.25443			SRP14P1	-1.91186
				RPUSD3	-2.25507			ULBP1	-1.91214
				ADD3	-2.25527			RCN1	-1.91441
				DCBLD2	-2.25799			IPO9	-1.91679
				LBH	-2.26171			CDK2AP1	-1.91825
				ACTB	-2.26495			PSAP	-1.91894
				TMEM106C	-2.26966			CPVL	-1.91973
				SNHG8	-2.2746			RNF216	-1.92005
				LYN	-2.27554			GGPS1	-1.92046
				CENTA1	-2.2827			SIGIRR	-1.92051
				MAPK1	-2.28385			ATN1	-1.92172
				RIPK5	-2.28437			XPR1	-1.92185
				FNBP1	-2.28453			PTDSS1	-1.92277
				SGK1	-2.28529			CAT	-1.92299
				MYADM	-2.28596			COMMD6	-1.92333
				AGRN	-2.29025			CMTM3	-1.92452
				RPS6KA5	-2.29545			HIST1H2BH	-1.92469
				ADD3	-2.30015			RPN1	-1.92701
				LEPREL1	-2.30052			PCID2	-1.92789
				ANXA2	-2.30306			CPNE1	-1.92844
				INPPL1	-2.30806			MGMT	-1.92966
				NBPF8	-2.31431			INTS8	-1.9311
				XAGE1	-2.31607			SMARCA1	-1.93134
				FARP1	-2.31884			PPP1R16B	-1.93138
				TNFRSF10B	-2.3208			ERRFI1	-1.93187
				SUSD2	-2.32133			MELK	-1.9327
				PTPRU	-2.32177			DHX32	-1.93271
				VWA1	-2.32225			SENP6	-1.93293
				SH3BP4	-2.32236			NDUFB6	-1.93311
				USP3	-2.32687			RBM4	-1.9334
				ATP5E	-2.32722			WBP2	-1.93407
				CCNO	-2.33021			HLTF	-1.93596
				CAP2	-2.33967			LSM14A	-1.93651
				GFPT1	-2.34203			RHOBTB3	-1.9366
				ITPRIP	-2.34244			ATP6V1B1	-1.9369
				SLC38A1	-2.34512			TRAF3IP2	-1.93731
				CD99	-2.34676			DDEF2	-1.93784
				KANK1	-2.347			DYRK1A	-1.93881
				DEGS1	-2.35092			FTHL7	-1.93909
				HNRNPA2B1	-2.35267			LPAR2	-1.93979
				ITGAV	-2.35543			TNFRSF10B	-1.94121
				CD46	-2.35561			PIGT	-1.94289
				VWA1	-2.35917			VAMP8	-1.94435
				FNDC4	-2.36836			FLJ40504	-1.94528
				CD38	-2.36885			MRPL41	-1.94555
				HPCAL1	-2.37081			PREI3	-1.94608
				YPEL1	-2.37234			GMEB2	-1.94618
				RHPN2	-2.37294			FAM45A	-1.94644
				ASAP2	-2.37531			MYO1B	-1.94644
				CDH4	-2.38247			YTHDF1	-1.94646
				SPSB2	-2.38982			RUVBL1	-1.94702
				ITM2C	-2.39056			AKT1	-1.9471
				SGK1	-2.39178			GPS1	-1.95029
				PROM2	-2.3964			TUBB2C	-1.95209
				PPAP2A	-2.39922			TM9SF2	-1.95351
				KIAA0363	-2.4034			SUCLA2	-1.95442
				DSCR6	-2.40533			HSPH1	-1.95465
				ARHGAP28	-2.40627			ARV1	-1.9559
				LMNA	-2.4077			DSCR8	-1.95599
				ADI1	-2.41464			ZSWIM4	-1.95667
				UCP2	-2.42207			RBMX	-1.95799
				FBLN5	-2.4227			ENOSF1	-1.95984
				OTX1	-2.42842			GLB1	-1.96051
				FKSG30	-2.43672			RBPMS	-1.96217
				LONRF1	-2.43847			MELK	-1.96285
				DEGS1	-2.43908			CST3	-1.96394
				ITM2C	-2.44			SCYL1	-1.96409
				CD151	-2.44135			GAB2	-1.96467
				WDR26	-2.4475			PRMT1	-1.96468
				DPEP3	-2.44852			STK3	-1.96653
				FSTL1	-2.4512			KPNA2	-1.96774
				YDJC	-2.45278			HNRPUL1	-1.96968
				KDM3B	-2.46301			HIST2H2AA4	-1.96992
				LBH	-2.46492			PPARG	-1.9713
				LMNA	-2.46568			ODZ3	-1.97208
				TMTC4	-2.46586			CYFIP2	-1.97229
				LDLR	-2.46617			ATP6AP1	-1.97374
				LPP	-2.46941			HIST2H2AC	-1.97666
				NGEF	-2.47106			CALM1	-1.97747
				TCL1B	-2.47323			BLCAP	-1.97748
				PRAME	-2.47465			KIT	-1.97854
				PPIC	-2.48737			PSEN2	-1.97881
				ANXA2P1	-2.48908			GPNMB	-1.97952
				TIMP2	-2.49125			GLB1	-1.97971
				FYTTD1	-2.49439			GTF3C3	-1.97972
				KCNIP4	-2.49489			ANKRD11	-1.98038
				IGF1	-2.49527			ZNF828	-1.9804
				SPATS2L	-2.49552			GTF2IP1	-1.9817
				PPA2	-2.49622			IRX2	-1.98213
				SERPINE2	-2.49813			OVOL2	-1.98297
				TMEM43	-2.49888			POLR2J3	-1.98301
				SLCO2A1	-2.50919			TYRO3	-1.98414
				IGFBP7	-2.51556			STOM	-1.98481
				CFLAR	-2.51581			KIAA0146	-1.98535
				FLJ20920	-2.51612			RNF181	-1.98633
				CPNE8	-2.52349			MME	-1.98773
				SLC25A29	-2.52352			GGH	-1.9885
				PRDX6	-2.52396			RPS27L	-1.98851
				TAGLN	-2.52739			ARHGAP23	-1.98938
				LAMB1	-2.53227			RUFY1	-1.99001
				HDGF	-2.53829			CTTN	-1.99097
				TUBA1A	-2.54004			CTGLF3	-1.99108
				PI4KAP1	-2.55652			CHCHD7	-1.99113
				DSCR8	-2.56486			H1FX	-1.99328
				WASL	-2.56552			PCCB	-1.99338
				XAGE1	-2.56905			ANAPC11	-1.99378
				LAMA5	-2.56977			CTSB	-1.99475
				NDRG1	-2.57314			CD151	-1.99619
				ARHGAP28	-2.57692			RTN4R	-1.9965
				TM7SF2	-2.57733			NME1-NME2	-1.99852
				DKFZp434N035	-2.58833			HIST3H2A	-2.00144
				DHRS3	-2.60297			LRRC41	-2.00571
				H2AFY2	-2.61223			RCN2	-2.00664
				NQO1	-2.62076			FZD3	-2.00829
				OTOF	-2.62297			NUSAP1	-2.00861
				GRB10	-2.62367			CDC2	-2.00881
				TBL1X	-2.64515			PTK2	-2.01006
				ZFYVE21	-2.65268			DCTN3	-2.01065
				IRX6	-2.65722			IER3	-2.01116
				ACSS2	-2.67104			FARP1	-2.01122
				LAMA4	-2.67675			MITD1	-2.01184
				FAM20C	-2.67862			UNC84B	-2.01387
				GCH1	-2.68981			DCTN5	-2.01519
				CPXM2	-2.69105			CNPY3	-2.01527
				CALD1	-2.69372			RPL39L	-2.01575
				ACCN2	-2.69472			CRTAP	-2.01718
				PLOD1	-2.69858			SLC4A8	-2.0183
				RASSF2	-2.69935			MZF1	-2.01838
				TMEM132D	-2.70687			MGC40489	-2.0198
				SPARC	-2.71518			TSPAN9	-2.02165
				SLC25A29	-2.71626			AK3	-2.02176
				FAM129B	-2.72449			F11R	-2.02284
				ASNS	-2.72681			ECHS1	-2.02474
				ALDH2	-2.74005			PREP	-2.02632
				SNHG5	-2.74213			CUEDC1	-2.02665
				RNPEP	-2.74436			RASSF7	-2.02901
				ACSF2	-2.74552			GSTO2	-2.02941
				PLTP	-2.752			CHMP2A	-2.03035
				CHODL	-2.76562			CPVL	-2.03206
				TMEM51	-2.76861			ID2	-2.03223
				TUBGCP2	-2.77289			DCTD	-2.03278
				HMG20B	-2.77784			PCM1	-2.03371
				CROP	-2.78575			ITPRIP	-2.03398
				COL18A1	-2.78987			DGCR6	-2.03494
				PPAP2A	-2.79026			UBE2Q2	-2.03515
				ECHDC2	-2.79242			CHPT1	-2.03528
				YPEL5	-2.80161			PPAP2A	-2.03552
				HIC2	-2.80467			CCDC106	-2.03649
				TCL1A	-2.80485			FANCG	-2.03742
				MERTK	-2.80752			REEP5	-2.03977
				TFAP2C	-2.81156			EVL	-2.04099
				CBS	-2.8167			SH2D4A	-2.04288
				ODZ4	-2.81773			ATAD2	-2.04321
				COL4A2	-2.82935			DCTN1	-2.04367
				STMN3	-2.83425			WDR68	-2.04611
				SLC16A10	-2.83859			TNK2	-2.04899
				ATF5	-2.85014			DCI	-2.05083
				ACSS2	-2.85378			BICD1	-2.05176
				AZIN1	-2.85882			ASAP2	-2.05262
				GMPR	-2.87766			AACS	-2.05365
				WWC3	-2.87895			HMGB2	-2.05557
				ANGPTL4	-2.89559			MOBKL3	-2.05568
				RNASE1	-2.9018			SNRNP27	-2.05618
				FAM20A	-2.90297			NPFFR2	-2.05674
				SLITRK2	-2.91102			MXD4	-2.05728
				CDO1	-2.93098			IMPA2	-2.05753
				PYGB	-2.93393			CD81	-2.05918
				PRDM1	-2.9407			DECR1	-2.0594
				TFAP2C	-2.94147			ARHGEF7	-2.06068
				TSPAN18	-2.94207			ANKRD57	-2.06156
				LAD1	-2.94491			PTPRU	-2.06279
				CCND2	-2.97291			EPRS	-2.063
				SRGAP1	-2.97541			RANBP1	-2.06418
				TMEM191B	-2.97701			MGLL	-2.06491
				PPIC	-2.98046			ERGIC3	-2.06555
				VASH1	-2.98641			IMPAD1	-2.06603
				H2AFY	-2.98921			OSBPL1A	-2.06632
				FDFT1	-3.01077			AZIN1	-2.06653
				SCG5	-3.01529			ANKMY2	-2.06688
				ENO2	-3.01896			DCBLD2	-2.06755
				TAC3	-3.02617			ACTR2	-2.06872
				TPM1	-3.03381			NDUFA3	-2.06887
				RASSF2	-3.05042			EGFLAM	-2.07004
				CXCR4	-3.05706			IFNGR2	-2.07007
				EFEMP1	-3.06607			ACVR1	-2.07118
				NAV2	-3.07103			TMEM54	-2.07285
				NBPF10	-3.08174			CCDC104	-2.07398
				FOLR1	-3.09548			NUDT1	-2.0749
				ADAMTS9	-3.10161			APOA1BP	-2.07512
				DPYSL2	-3.10178			DGCR6	-2.07591
				FDFT1	-3.11662			VEGFB	-2.07696
				XAGE2B	-3.11894			RGPD8	-2.0789
				PI4KAP2	-3.13053			FAM113A	-2.07939
				PSD3	-3.13832			EIF2AK2	-2.07965
				TOP3B	-3.15145			DVL3	-2.07981
				ARHGAP28	-3.16573			MAGED1	-2.08057
				PIK4CA	-3.18916			SLC39A8	-2.08255
				SDF2L1	-3.19009			RBM24	-2.08351
				SDC2	-3.20967			IER5	-2.08612
				BCL11B	-3.21201			CMIP	-2.08671
				YAP1	-3.22394			FYTTD1	-2.08737
				STAT2	-3.2352			PFKL	-2.08797
				FRMD6	-3.23817			LHPP	-2.09018
				TPM1	-3.23976			GGH	-2.09217
				CCDC92	-3.26018			HMGB2	-2.09367
				TSHZ3	-3.26394			CP110	-2.09385
				FOLR1	-3.26753			DBNDD1	-2.09465
				ADM	-3.27748			FNDC5	-2.09535
				TMEM191B	-3.27951			NRXN2	-2.09738
				NFIB	-3.28251			TGOLN2	-2.09936
				GAS6	-3.28378			HMGCR	-2.10237
				NBPF20	-3.2899			BZW2	-2.10339
				ARHGAP28	-3.31387			ENTPD6	-2.10378
				GCH1	-3.33743			SFRS2B	-2.10432
				TFAP2A	-3.34352			KCNK12	-2.10443
				CCDC50	-3.35372			COL4A5	-2.10515
				EDN1	-3.36226			RTN4	-2.10703
				TMEM123	-3.37643			STK24	-2.10707
				GAS6	-3.37789			NBPF3	-2.10713
				POTEF	-3.38874			ITPRIP	-2.10756
				OVOS2	-3.40678			MDK	-2.10757
				GALNTL1	-3.41375			CRELD1	-2.10781
				OR7E156P	-3.45593			DRD1IP	-2.10883
				ARID5B	-3.47105			PRR11	-2.11068
				GPR81	-3.47313			DYNLRB1	-2.11435
				SOSTDC1	-3.4955			MYH9	-2.11484
				CHD7	-3.53408			CCNO	-2.11543
				GSTA4	-3.53776			SLC3A2	-2.11684
				NANOG	-3.57837			UHRF2	-2.11804
				JUP	-3.59508			TRIP6	-2.11837
				TMTC1	-3.60422			DGCR6L	-2.11849
				H2AFY	-3.61256			KIT	-2.11882
				MSC	-3.61462			FTHL16	-2.1198
				NRBP2	-3.664			MYH9	-2.12471
				CDO1	-3.69479			CTSL2	-2.12515
				FRAS1	-3.75948			TMEM14A	-2.12638
				MERTK	-3.80223			SUSD2	-2.12647
				CXCR4	-3.803			KIAA1949	-2.12733
				EFEMP1	-3.83704			PON2	-2.12865
				ANGPTL4	-3.86469			NBL1	-2.1301
				TRIB3	-3.88471			ACLY	-2.13036
				TACSTD2	-3.90555			CROP	-2.13104
				CNR1	-3.92466			THOC3	-2.13212
				PPM1F	-3.93845			HSPE1	-2.13429
				KAL1	-3.95886			IGF2BP3	-2.13465
				PHLDA3	-4.00215			BAIAP2L1	-2.13609
				SOX17	-4.02706			PSAP	-2.1389
				COL17A1	-4.05033			SQLE	-2.14088
				FRMD6	-4.06165			RALB	-2.14168
				PROM1	-4.09125			TNS3	-2.14392
				COL4A1	-4.13046			LAMA4	-2.14479
				IGF1	-4.19321			GALK1	-2.15088
				COL23A1	-4.19385			ANGPTL4	-2.1519
				PITX1	-4.20226			CLIC4	-2.15203
				COL1A2	-4.2247			TP53INP1	-2.15396
				H19	-4.27204			HIST1H4K	-2.15409
				SMAGP	-4.2949			USP3	-2.1543
				SMAGP	-4.31218			ASMTL	-2.15917
				ACTB	-4.31468			TCEA1	-2.16015
				ANXA3	-4.3545			TMED10	-2.16028
				CDH2	-4.36296			DCTN6	-2.1613
				CACNA2D2	-4.40166			FN3KRP	-2.16241
				RAB15	-4.46068			KRT18P13	-2.16388
				FKBP9L	-4.51055			GYPC	-2.16634
				LBH	-4.65937			ANKRD36B	-2.16842
				AHNAK	-4.67614			ZNF672	-2.17209
				GCH1	-4.68288			ATP2A2	-2.17218
				EFEMP1	-4.76227			VPS28	-2.17294
				COL1A2	-4.80706			PTMA	-2.1731
				PRAME	-4.82369			FTHL11	-2.17344
				VIM	-4.82572			ZMIZ1	-2.17357
				VIM	-5.27413			RPS6KA5	-2.17582
				XAGE1C	-5.61953			KDELR2	-2.17613
				PRAME	-5.85234			MAPK13	-2.17664
				XAGE1	-6.83075			NEDD9	-2.17826
				XAGE1A	-6.99716			ASMTL	-2.17946
				XAGE1B	-7.0176			EEF1D	-2.18069
								TP53INP1	-2.18171
								ENSA	-2.18266
								TMEM43	-2.18432
								SNX3	-2.18502
								ROR2	-2.18536
								TYMS	-2.1862
								NAGK	-2.18693
								POU5F1P1	-2.18762
								METTL5	-2.18877
								PSTPIP2	-2.19057
								PARD6G	-2.19139
								CNIH2	-2.19382
								LAMB1	-2.1976
								RAPH1	-2.19765
								TMEM160	-2.1993
								CCT7	-2.19984
								LAMP1	-2.2008
								SLC25A1	-2.2019
								TCERG1L	-2.20244
								RACGAP1	-2.20609
								FTHL12	-2.20661
								NPC2	-2.21221
								CAP2	-2.21428
								VWA1	-2.22248
								CPNE8	-2.22269
								CAPNS1	-2.23255
								RTN4	-2.23513
								ANXA2P1	-2.23686
								NBPF8	-2.24016
								ARPC1A	-2.24313
								UPLP	-2.24376
								POLR2J2	-2.24429
								TCP1	-2.24463
								ATP5EP2	-2.24519
								TAX1BP3	-2.24563
								YWHAZ	-2.24578
								CTTN	-2.24624
								DPEP3	-2.24693
								FTH1	-2.25116
								KDM3B	-2.25155
								THOC4	-2.2519
								ZNF217	-2.25249
								LY6E	-2.25301
								NKD2	-2.25303
								OLFM1	-2.25467
								LBH	-2.25553
								OR7E156P	-2.2562
								FAM20B	-2.25927
								COL18A1	-2.25935
								PTPRF	-2.25945
								PITPNM1	-2.26264
								PNKD	-2.26494
								ACTN1	-2.26873
								GMPS	-2.27052
								GLIPR2	-2.27233
								STRADA	-2.27342
								EEF1G	-2.27714
								CXCL14	-2.28088
								PSEN2	-2.28113
								TCEA1	-2.28193
								SKA2	-2.28282
								SORBS3	-2.28285
								TPM1	-2.28335
								KANK1	-2.28436
								DDIT4L	-2.28679
								HRASLS3	-2.29172
								HRAS	-2.2945
								DYNLRB1	-2.29574
								CNOT7	-2.29653
								EBF2	-2.2996
								LAMB1	-2.30359
								HNRPUL2	-2.30422
								NDUFAF3	-2.30584
								RPL8	-2.30721
								LONRF1	-2.30801
								GRB10	-2.30996
								ITGAV	-2.31225
								VPS37A	-2.31675
								PTRF	-2.31676
								CEBPG	-2.31885
								TPM1	-2.31988
								CPNE8	-2.32066
								TUBB6	-2.32292
								CD46	-2.32354
								FNBP1	-2.32467
								CCND2	-2.32573
								RHOC	-2.3282
								OTX1	-2.32911
								XAGE1	-2.33411
								GYPC	-2.33582
								FTHL2	-2.33664
								CYP2S1	-2.3376
								ADD3	-2.34012
								SLC25A16	-2.34179
								NGEF	-2.34208
								COMT	-2.34398
								NOTCH3	-2.35019
								PDGFC	-2.35234
								DEGS1	-2.35405
								PROM2	-2.36201
								WDR26	-2.36231
								COCH	-2.36437
								FASN	-2.36589
								KLF4	-2.36722
								CROP	-2.37226
								DKK3	-2.37315
								FTHL11	-2.37503
								NHP2L1	-2.37539
								SPATS2L	-2.37579
								PPIA	-2.37857
								CHMP2A	-2.37871
								RIPK5	-2.38202
								AFAP1	-2.38469
								SCRIB	-2.38537
								SOX15	-2.38771
								DERA	-2.389
								WDYHV1	-2.39053
								GTF2E2	-2.39605
								DYNLRB1	-2.39722
								RPUSD3	-2.40173
								RBPJ	-2.4055
								TUBB3	-2.40778
								PTK7	-2.4084
								SEMA6A	-2.40906
								SLC25A29	-2.41069
								CD99	-2.41176
								LEPREL1	-2.41265
								PLOD1	-2.41333
								FBLN5	-2.41492
								SNHG8	-2.41535
								ATF5	-2.41546
								UBE2L3	-2.41848
								ARHGAP28	-2.42018
								TACC1	-2.42031
								TAGLN	-2.42051
								ACVR1B	-2.42105
								YPEL1	-2.42159
								KLF4	-2.42611
								MAPK1	-2.43002
								FBN3	-2.43147
								LMNA	-2.43304
								ZFYVE21	-2.43694
								INPPL1	-2.43757
								CNN2	-2.43902
								TFDP1	-2.44103
								PLD3	-2.4429
								WWC1	-2.44564
								FAM127A	-2.44621
								EHBP1	-2.44912
								DCBLD2	-2.45172
								DBI	-2.45217
								ZNF511	-2.45523
								SLCO2A1	-2.45598
								RALY	-2.4562
								CBS	-2.46052
								AGRN	-2.46083
								ACCN1	-2.46161
								FSTL1	-2.46303
								KCNIP4	-2.46708
								DKK3	-2.46721
								TMTC4	-2.46936
								FLJ20920	-2.4736
								SC4MOL	-2.47833
								SH3BP4	-2.4817
								TMEM132D	-2.48198
								39325	-2.48532
								GPR81	-2.48595
								DSCR6	-2.48666
								FGF13	-2.48859
								ADD3	-2.48918
								ANAPC4	-2.4935
								RNY4	-2.49698
								TWSG1	-2.50037
								BTBD2	-2.50124
								TSEN34	-2.50352
								CAPNS1	-2.504
								ADI1	-2.50442
								CACNB3	-2.50678
								ARHGAP28	-2.5089
								ACTB	-2.50969
								RASSF2	-2.51002
								SCARB2	-2.51017
								SPSB2	-2.51117
								HPCAL1	-2.52573
								CDH4	-2.52607
								PGRMC1	-2.53177
								CENTA1	-2.53245
								RAB25	-2.53378
								CD38	-2.53613
								UCP2	-2.54155
								CYB5R2	-2.54196
								ODZ4	-2.54979
								XAGE1	-2.55231
								FAM20C	-2.55392
								DEGS1	-2.55429
								IGF1	-2.55657
								POTEF	-2.56044
								NQO1	-2.56127
								VWA1	-2.5616
								MYADM	-2.56835
								TUBGCP2	-2.56908
								WASL	-2.57283
								DKFZp434N035	-2.57427
								LYN	-2.58294
								CFLAR	-2.58904
								TBL1X	-2.58977
								ACCN2	-2.59116
								PRAME	-2.59154
								RHOC	-2.59174
								RILPL1	-2.59246
								SLC25A29	-2.59284
								SERPINE2	-2.59783
								TCL1B	-2.6001
								PPP1CA	-2.6093
								ID2	-2.61007
								TRIM2	-2.61029
								WWC3	-2.61685
								SNHG5	-2.61799
								TJP3	-2.62272
								TFDP1	-2.62383
								LAMA5	-2.63259
								TSPAN4	-2.63275
								GNAS	-2.64265
								IGFBP7	-2.65
								LBH	-2.65016
								TCP1	-2.65428
								TFAP2C	-2.65458
								DSCR8	-2.65635
								OTOF	-2.65994
								ECHDC2	-2.66368
								PTPRF	-2.66497
								ID1	-2.66742
								CORO1B	-2.6733
								MERTK	-2.67434
								GCA	-2.68135
								ITM2C	-2.68523
								IDI1	-2.68899
								CPXM2	-2.71422
								TRIB3	-2.71651
								PPIC	-2.72546
								LAMA4	-2.73141
								CNOT7	-2.73347
								IRX6	-2.74188
								NBPF20	-2.74535
								PI4KAP1	-2.74832
								SGK1	-2.74999
								FKSG30	-2.75195
								TMEM51	-2.75218
								PDPN	-2.75685
								ANXA2	-2.75883
								SPARC	-2.75941
								SGK1	-2.76624
								RNF130	-2.76631
								ATP5E	-2.77159
								CRIP1	-2.77189
								SC4MOL	-2.78442
								RASSF2	-2.78988
								ACSF2	-2.78992
								HMGCS1	-2.79003
								FNDC4	-2.79205
								ALDH2	-2.79441
								RHPN2	-2.79729
								PYGB	-2.80246
								LMNA	-2.80555
								SLC2A8	-2.80783
								YPEL5	-2.81197
								PPAP2A	-2.81378
								TCP1	-2.81683
								RASD1	-2.82237
								NBPF10	-2.82328
								DBI	-2.83659
								YDJC	-2.85092
								H2AFY	-2.85103
								PRDX6	-2.85742
								COL4A2	-2.85821
								TCL1A	-2.85862
								AZIN1	-2.8594
								RNASE1	-2.86381
								HDGF	-2.87104
								SQLE	-2.88492
								DHRS3	-2.88976
								TIMP2	-2.88976
								PRDM1	-2.92017
								FAM129B	-2.93063
								SRGAP1	-2.93541
								GCH1	-2.94105
								ITM2C	-2.94607
								NENF	-2.96058
								DHCR24	-2.9636
								TFAP2C	-2.97258
								RNPEP	-2.97498
								KIAA0363	-2.98145
								DNLZ	-2.98836
								ADAMTS9	-2.99077
								CHODL	-2.99652
								PI4KAP2	-3.00107
								PLTP	-3.01079
								TM7SF2	-3.01507
								FAM20A	-3.01577
								LAMC1	-3.01604
								ANGPTL4	-3.03889
								SLITRK2	-3.04221
								GAS6	-3.05245
								VASH1	-3.05812
								STAT2	-3.07234
								PPA2	-3.07796
								TUBA1A	-3.07882
								TMEM106C	-3.08008
								SLC16A10	-3.08506
								SCD	-3.08914
								FOLR1	-3.09168
								GAS6	-3.10064
								GMPR	-3.10273
								ENO2	-3.11032
								PPIC	-3.12917
								H2AFY2	-3.13472
								PSD3	-3.14457
								LPP	-3.14475
								H2AFY	-3.14776
								CD151	-3.15503
								TFAP2A	-3.15515
								TAC3	-3.16335
								FOLR1	-3.1651
								EFEMP1	-3.1906
								NDRG1	-3.20022
								SCG5	-3.20438
								CTXN1	-3.20742
								FRMD6	-3.23376
								TSHZ3	-3.23574
								PIK4CA	-3.2757
								CXCR4	-3.27735
								NAV2	-3.28468
								ARHGAP28	-3.28548
								PPAP2A	-3.28894
								OVOS2	-3.29643
								SDC2	-3.31159
								LAD1	-3.31699
								PROM1	-3.3194
								BCL11B	-3.32385
								ARHGAP28	-3.33078
								SDF2L1	-3.33899
								XAGE2B	-3.3408
								CCDC50	-3.35918
								TMEM191B	-3.36207
								TOP3B	-3.36589
								CDO1	-3.37601
								CHD7	-3.38848
								HIC2	-3.38965
								DPYSL2	-3.39762
								TSPAN18	-3.41093
								MERTK	-3.42466
								EDN1	-3.44579
								CCDC92	-3.46372
								GCH1	-3.46446
								NRBP2	-3.48539
								TMEM123	-3.48672
								ACSS2	-3.49043
								ARID5B	-3.49714
								TMEM191B	-3.5243
								HMG20B	-3.5282
								TPM1	-3.60116
								TMTC1	-3.60873
								ACSS2	-3.61886
								SOSTDC1	-3.6407
								MSC	-3.65738
								NANOG	-3.67063
								GALNTL1	-3.67977
								YAP1	-3.68198
								TPM1	-3.70691
								H19	-3.70935
								OR7E156P	-3.73006
								COL4A1	-3.73548
								FRAS1	-3.80004
								TACSTD2	-3.8061
								FRMD6	-3.8466
								JUP	-3.86149
								LDLR	-3.86733
								PPM1F	-3.88195
								CNR1	-3.8867
								EFEMP1	-3.91977
								SOX17	-3.92469
								STMN3	-3.97179
								CDH2	-4.01263
								GSTA4	-4.0155
								PHLDA3	-4.06704
								CDO1	-4.08361
								CXCR4	-4.09083
								PITX1	-4.11228
								COL23A1	-4.12187
								COL1A2	-4.12264
								COL17A1	-4.12322
								KAL1	-4.13435
								IGF1	-4.2281
								FDFT1	-4.23069
								SMAGP	-4.38888
								FDFT1	-4.39694
								SMAGP	-4.43678
								ANXA3	-4.51411
								RAB15	-4.55313
								CACNA2D2	-4.6763
								FKBP9L	-4.70651
								GCH1	-4.72524
								VIM	-4.75156
								COL1A2	-4.76103
								EFEMP1	-4.76454
								ADM	-4.80594
								LBH	-4.89832
								AHNAK	-4.90946
								ANGPTL4	-4.98785
								PRAME	-5.00238
								VIM	-5.22944
								XAGE1C	-5.37841
								PRAME	-5.90189
								XAGE1B	-6.48653
								XAGE1	-6.66808
								XAGE1A	-6.75493

## Sheet: H - Sem - EC group 
Gene Symbol	Sem group		Gene Symbol	EC group
PRAME	7.0328		BCAT1	5.62593
FMN2	5.33322		GPM6B	5.44273
NANOS3	5.21623		LAMC1	5.33609
CPEB1	4.95248		GDF15	5.01153
CHD7	4.91065		CCNA1	4.78831
XAGE1	4.55691		CBX3	4.78576
UGT2B4	4.54275		GAL	4.78065
FLJ25694	4.52024		GDF3	4.77807
IRX1	4.50435		LRRC17	4.74307
UBD	4.50105		ASPN	4.71442
CAMP	4.41142		KRT18	4.57831
FLJ37549	4.34421		NKX3-1	4.46052
CCDC38	4.31438		ITGB1BP3	4.45981
HDC	4.25398		RP5-1070B1.1	4.42564
S100Z	4.22282		DNMT3B	4.38108
BNC1	4.18286		TRIM43	4.3762
DNASE1L3	4.17086		WWTR1	4.36324
WNT2B	4.10849		GSG1	4.36159
GIP	4.08688		GJA1	4.32931
ANKRD15	4.04375		SULF1	4.32513
GKAP1	4.01544		TCF21	4.2946
TRIM16	4.00194		ZIC3	4.26628
GLYATL2	3.96226		TIMP4	4.2067
HPX	3.88908		TDGF1	4.20233
MAGEC2	3.85873		MNAB	4.18507
TSPY2|TSPY1	3.85117		CSPG2	4.08926
LGALS2	3.8194		PTPRZ1	4.07203
SYTL4	3.81193		VSNL1	4.06553
IGLV3-25	3.74351		CAV2	3.96912
CCL18	3.72579		GPC4	3.9482
SOX17	3.67989		VGF	3.94648
IFNG	3.62088		ARGFX	3.89642
CLEC4E	3.61776		SOX2	3.8703
NRCAM	3.54237		OGN	3.80994
ECAT8	3.53611		OR2W1	3.79928
OR1F1	3.4579		MPPED2	3.79867
STOX1	3.42761		KRT8	3.78745
DEFB122	3.39029		CBS	3.77079
TMEM7	3.36037		NRG1	3.7659
AIM2	3.30634		FLJ16478	3.75841
CHI3L1	3.29167		CBS	3.73774
HHEX	3.27972		FLNC	3.72996
PLCD4	3.2639		AASS	3.7288
IL1R2	3.22597		GPC3	3.71356
CXCL9	3.21731		RPS6KA1	3.68687
KIAA1729	3.20809		STC1	3.68512
PIP5K1B	3.20601		DNMT3L	3.64797
USP46	3.18323		H19	3.62535
KIT	3.16305		LEFTY1	3.61623
HIST1H1C	3.12456		SLC7A3	3.57229
ZIC1	3.11959		INHBA	3.53441
DHRS9	3.10681		PRAMEF11	3.49779
ANKRD19	3.07171		LIN28	3.48248
ZMAT1	3.07141		PLAT	3.47237
OVOS2	3.05772		EMP1	3.46966
SPAG1	3.04687		CNTNAP2	3.46726
UHRF2	3.03765		ITLN2	3.45002
KIAA1641	2.99539		COL9A1	3.43711
IGLJ3|IGLV3-19	2.98709		COL16A1	3.41228
DDX4	2.9686		CAV1	3.40934
CDH2	2.96771		SPRY2	3.401
TNFRSF17	2.96428		PRM2	3.38493
HIST1H2AC	2.96347		TRIM48	3.36592
HIST1H2AL	2.9592		ZFP57	3.3629
IGSF6	2.94625		PUNC	3.3581
ERVWE1	2.91222		SERPINB9	3.33618
OSBPL3	2.90139		FOXD1	3.33402
CDX1	2.89307		NODAL	3.32477
CUTL2	2.88576		PERP	3.31748
PCGF4	2.87598		MT1H	3.31666
HORMAD1	2.86723		ATAD3B	3.2771
LBA1	2.86268		TNFRSF8	3.25638
KIAA0513	2.85839		MUC4	3.24364
NARG1L	2.85378		GLT8D2	3.23697
RP13-102H20.1	2.85226		NRG1	3.22678
DDIT4L	2.84518		COL3A1	3.19625
CXCL14	2.82241		CRABP2	3.19235
AVPR2	2.82012		EMCN	3.18451
SPESP1	2.81947		FABP4	3.18331
PASD1	2.81548		MEST	3.17732
OVOS|LOC440080|OVOS2	2.81295		COL1A1	3.17255
RASGRP1	2.81252		AP2B1	3.16583
OR7E47P	2.79658		MMP11	3.16553
KIAA0895	2.79156		ANGPT2	3.15029
KIAA0125	2.78424		SKP2	3.14015
ANKRD22	2.76894		ACPP	3.13065
ADAMDEC1	2.7542		AP2B1	3.11763
XAGE1	2.73262		GADD45A	3.10783
IGHV1OR15-1	2.72533		URB	3.10645
COL22A1	2.71661		ATG9B	3.09848
MGC24103	2.71638		HESX1	3.09596
LUZP4	2.70017		FLRT2	3.08966
MGC10646	2.69903		KRT8	3.0738
KIAA1462	2.69783		SCNN1A	3.05422
VNN1	2.68145		SERPINE1	3.04475
TIGD6	2.68061		MID1	3.03834
CCNB3	2.66336		PCDH18	3.0296
AK5	2.6518		DPPA3	3.02382
TCL1A	2.64987		POSTN	3.02095
CYP2R1	2.64844		MEIS2	3.01592
ADCY1	2.62314		CPNE1	3.0083
COL4A6	2.60446		COL6A2	2.99335
PAGE3	2.59919		DST	2.98119
BIC	2.5922		GAD2	2.96509
FGF9	2.59139		GABRB3	2.96149
OR1S1	2.58297		LECT1	2.95182
KIAA1456	2.57601		PHF15	2.9513
SPAG6	2.57551		GNPNAT1	2.95046
HBE1	2.57467		APOA1|LOC440837	2.94545
PIWIL2	2.57395		LAMB1	2.941
TMSL8	2.57228		EPS8	2.93445
MGC18216	2.5715		ABCG2	2.93313
CXCR6	2.56643		KIAA0241	2.91762
PCSK1N	2.56427		KCNMB4	2.91505
TIFAB|C5orf20	2.5606		ANTXR1	2.90393
LTB	2.55954		CPXM	2.90359
ZHX1	2.53906		SYT1	2.90101
SLAMF7	2.53078		FMOD	2.88824
CDO1	2.52742		COL14A1	2.88102
TEDDM1	2.52706		OR8G2	2.87781
DNAH10	2.52533		ZFHX4	2.87368
IGHM	2.51873		ULBP2	2.87178
KLHL10	2.51849		ZSCAN2	2.86974
DSCR8	2.51251		CRYBA4	2.86652
POU2AF1	2.50265		ATP12A	2.86298
COX7B2	2.49879		CXADR|LOC440224	2.84659
PDPN	2.49404		KCNJ1	2.84441
FNDC5	2.48921		CALB1	2.8311
MGC41945	2.48854		NPTXR	2.8283
CCL3L1	2.47645		KLF5	2.82751
BCL7A	2.47501		CRIM2	2.82571
GPR109A	2.4722		EGFL6	2.8257
PLXNA2	2.4689		FAM9C	2.81742
PIN4	2.46743		SPP1	2.80166
ITGAX	2.46333		HOXA10	2.78706
OR7E91P	2.46244		PCSK1	2.77962
GPHA2	2.46102		MBD3L2|LOC284428	2.77438
OVOS2	2.45798		FADS3	2.77271
LBA1	2.45521		NALP7	2.76842
RNF182	2.45486		PDGFA	2.76674
ZNF490	2.44745		LEFTY2	2.76433
ZC3H6	2.4467		ID3	2.75613
SRD5A2L	2.44054		CDH11	2.75379
TCL6|TCL1B	2.43174		S100P	2.75358
ADIPOQ	2.43035		SOX9	2.75089
SLC9A7	2.42704		PTGIS	2.74636
APOC2	2.42595		GULP1	2.74466
PTGDS	2.42075		PITX2	2.74342
CCDC18	2.41895		ZNF462	2.74099
HIST1H1E	2.41006		FAM38B	2.74061
GBP5	2.40984		PLK1	2.73926
IL22RA1	2.38819		TRIM51|LOC399937|LOC399940	2.7387
TFAP4	2.38464		DPPA3|STELLAR	2.73843
RPA4	2.38228		AP1S1	2.73792
HDGFL1	2.3819		WNT5B	2.7327
ZCCHC2	2.36669		LDLR	2.72681
KCNJ14	2.36412		MDK	2.72662
ZNF382	2.36362		PCDH17	2.72373
GPR18	2.36302		MYCT1	2.72236
THNSL1	2.36124		SLCO4A1	2.72191
GABRE	2.36121		PIPOX	2.72169
RP3-473B4.1	2.35884		MYSM1	2.7194
P2RY14	2.35525		PCOLCE	2.71455
PLCE1	2.35436		SHRM	2.70932
ANKRD15	2.35146		ASL	2.70221
MAGEC1	2.3498		ASS	2.70188
AQP6	2.33127		MXRA5	2.69839
NUDT11	2.33055		FLJ13195	2.69593
CD40LG	2.33029		KREMEN2	2.69195
HIST1H2BD	2.32925		NALP2	2.69161
CCDC38	2.32724		GDPD2	2.69007
KIAA0961	2.32552		TFAP2C	2.68726
PON3	2.32482		DPPA2	2.68047
IFIT5	2.32362		KRT19	2.67134
DDEF2	2.31832		SCG3	2.67123
ZNF432	2.31521		MUC19	2.6608
GMPR	2.31071		SSTR1	2.65329
COL4A4	2.31011		SRPX	2.64979
IGLC1|IGLJ3|IGLV3-25|IGLC2|IGL@	2.30364		PPP1R1B	2.64501
DLEU2	2.30196		PCDHA7|PCDHA9|PCDHA2|PCDHA6|PCDHAC2|PCDHA13|PCDHA3|PCDHA1|PCDHA4|PCDHA10|PCDHA11|PCDHA5|PCDHA8|PCDHAC1|PCDHA12	2.64159
PLA2G2D	2.30095		SLC2A1	2.63335
TTC25	2.30033		MT1G	2.62656
MESP1	2.29508		FOS	2.62103
IGKC	2.28987		TMEM2	2.61618
RP13-36C9.3|RP13-36C9.6|CT45-4|RP13-36C9.1|CT45-6|CT45-1	2.28641		MGP	2.60681
WDR55	2.28298		SLC25A18	2.60576
PLAC8	2.28102		MAT2A	2.60193
PLEKHA7	2.27831		ATAD3C	2.59896
CACNA1G	2.27096		COL1A2	2.59056
SLAMF8	2.27031		TMEFF2	2.58662
IGLJ3	2.26799		DPYSL4	2.58289
SPANXA2|SPANXC|SPANXA1|SPANXE	2.26656		MCAM	2.57964
IL18	2.26174		WFDC1	2.57621
IGHD	2.26169		TMEM47	2.57546
GFI1	2.25473		FLJ32028	2.57383
TAC3	2.25102		PTPRD	2.5716
OR3A3	2.2499		EDNRA	2.56892
NETO2	2.244		MT1X	2.56792
MGC33926	2.22571		FLJ14712	2.5679
GP1BA	2.22373		HMFN0839	2.56516
ACTG2	2.21995		LRFN5	2.55782
CCL19	2.21981		APLP1	2.55132
IGHG3|IGHM|IGHG1	2.21203		PCDHGA10|PCDHGB6|PCDHGA3|PCDHGC4|PCDHGC3|PCDHGC5|PCDHGB1|PCDHGB4|PCDHGB2|PCDHGA9|PCDHGA7|PCDHGB5|PCDHGA2|PCDHGA4|PCDHGA1|PCDHGA6|PCDHGA11|PCDHGB3|PCDHGA5|PCDHGB7|PCDHGA8|PCDHGA12	2.55125
DNAJC5B	2.20923		HOXC13	2.53585
EXOC6	2.20824		GNPNAT1	2.53565
MPHOSPH6	2.20607		UPP1	2.52884
PIK3CG	2.20495		WDR4	2.5278
COMMD3	2.20443		TNFSF9	2.52102
PRO2852	2.20426		DAAM2	2.51986
CIITA	2.18726		FLJ90650	2.5197
ANKRD20B	2.18223		RRAS2	2.51716
RPS6KA5	2.17035		APOA2	2.516
VPS13A	2.1689		GNAI1	2.51465
GP1BA	2.16801		ZNF398	2.51118
CTAGE5	2.16662		PTPRR	2.49415
HSPBAP1	2.16613		VLDLR	2.48562
CTA-221G9.4	2.16403		RUNX1T1	2.48372
IGKC|IGKV1-5	2.164		PODXL	2.47999
KIAA1456	2.15618		MAGEB17	2.47671
FLJ11235	2.15514		NSUN5	2.47363
GZMK	2.15273		COL10A1	2.47327
SPINK2	2.15033		COPZ2	2.46578
GFRA1	2.1485		LTC4S	2.46558
FLJ31104	2.1481		FLVCR	2.46509
EGFL5	2.14253		GPR19	2.46473
AK5	2.14033		EMILIN1	2.46299
MME	2.13962		USP18	2.46299
IGHG3|IGHM|IGHG2|IGHG1	2.1394		COL15A1	2.4619
SULT1C1	2.13901		CKB	2.45723
PDE4DIP	2.13891		CD24	2.45008
ZNF285	2.12754		EPPB9	2.44547
ANKRD2	2.12585		CACHD1	2.43882
BTRC	2.12221		CKMT1A|CKMT1B	2.43574
IFIH1	2.12213		RAB34	2.4214
YPEL2	2.11864		KIAA1906	2.4206
KIAA0226	2.11757		CAMK1	2.40991
IGLC1|IGLV4-3|IGLC2|IGLV2-14	2.11593		CTGF	2.40204
FLJ22746	2.11385		MGST1	2.39975
TAS2R9	2.11357		POMC	2.39928
KIAA0574	2.11068		FLJ21963	2.39661
ABCC2	2.10715		CYR61	2.39569
TMEM27	2.10452		BMP4	2.39306
TULP4	2.10387		PFN2	2.38553
CG012	2.10205		TFPI	2.38309
CTNND2	2.10107		CYTL1	2.38238
ANXA3	2.09969		SLIT3	2.37875
FLJ12975	2.09852		HBA2|HBA1	2.37799
FLJ39660	2.09607		RENBP	2.37434
ZNF250	2.09595		FLJ35801	2.37408
ZNF610	2.09542		MGST1	2.3674
PCDH20	2.09315		PCSK9	2.36224
SFMBT1	2.08887		RSC1A1	2.36178
KMO	2.08251		THBS1	2.35345
TSPYL3	2.0811		SEMA4C	2.34454
SUHW1	2.08051		APOB	2.33964
PLXNA2	2.07867		CAPN6	2.33811
ZBTB38	2.07796		HTRA1	2.33359
HIST1H3G	2.07515		NIT2	2.33236
TFEC	2.07513		HIP1	2.31958
TNFSF15	2.07391		LOX	2.31698
ANKRD18A	2.07224		SCRG1	2.311
ABCD4	2.07197		GNA12	2.31089
DPY19L2P1|DPY19L2	2.07151		MGC32805	2.30718
STAT1	2.06319		GATA2	2.30654
PACAP	2.06139		PTPRB	2.306
CAPN13	2.05638		LUZP1	2.30316
SNX10	2.05521		CDH1	2.30108
CCRL2	2.05161		CEP78	2.30045
LMO2	2.04907		TMEM16D	2.29953
PLEKHG4	2.04749		KERA	2.29719
LPO	2.03934		FGF2	2.29391
PRSS21	2.03849		EN1	2.29367
MLPH	2.03843		TUBGCP3	2.285
ZNF662	2.03747		GFPT2	2.28474
PIWIL4	2.03726		HMGA2	2.2844
ECHDC2	2.03438		HOXD4	2.28388
EGR3	2.03286		AFP	2.2824
DLEU2	2.03202		RRAS2	2.28104
CCL4	2.03077		INT1	2.27731
KIAA1193	2.02966		FLJ44060	2.27716
LIN7B	2.0241		NEF3	2.2747
CARD8	2.02359		MT1X	2.27146
DKFZp547E052	2.02349		UBOX5	2.2713
SH3YL1	2.01764		IMP-2	2.27006
TNFAIP2	2.01467		PAQR5	2.26801
BIRC3	2.01299		COL5A2	2.26785
DDHD1	2.00906		SMARCA1	2.26707
PLAC8	2.00395		SMPD2	2.2616
HNRNPG-T	2.00306		TMEM8	2.25752
TSPAN14	2.00215		IF	2.25622
PNOC	2.00004		ATP8B3	2.2505
TM7SF4	1.99909		COMMD2	2.24586
DEFB124	1.99149		CARD11	2.24433
MAGEA4	1.99138		OR2S2	2.24357
P15RS	1.99135		PDE6G	2.24348
MGC10955|LOC440868	1.98775		SERPINH1	2.23993
DOK3	1.98702		CTSL2	2.23937
ZNF234	1.98554		RRAD	2.22597
CYP2R1	1.98311		PRSS35	2.22565
FLJ32942	1.97645		FLJ22624	2.22443
CPS1	1.97591		F11R	2.22185
RPRM	1.97346		TMEM35	2.21575
GZMB	1.97144		GLOXD1	2.21508
SCAP1	1.97047		STAB1	2.21365
ZNF641	1.96849		ARF3	2.20729
TCP11L1	1.96845		UGDH	2.19716
CNGA1	1.96591		KCNK4	2.19578
TCERG1L	1.9651		LPHN2	2.19556
LYZ|LILRB1	1.96024		NID2	2.19509
PRY2|PRY	1.95941		NF2	2.19238
CYP1A2	1.9581		PDGFRB	2.19088
MGC9913	1.95744		ECM2	2.18749
AMY2B	1.95432		B3GNT5	2.18565
MSX2	1.9509		OSBPL10	2.1845
CEBPA	1.95006		PRND	2.18295
DENND1C	1.9473		EPPB9	2.18219
ZNF291	1.94685		COL5A1	2.17969
MYO1B	1.94603		BARX1	2.17926
VSIG6	1.94354		STS-1	2.17561
KCNMA1	1.93637		LMNB1|C20orf67	2.17458
CD5L	1.93608		GLI3	2.17123
HIST1H2BA	1.92791		MLF2	2.16954
LHFPL2	1.92648		PRDM14	2.16703
ZNF235	1.92124		ACE2	2.15923
TDRD4	1.91551		MEIS1	2.15599
CELSR1	1.91353		MLN	2.15598
PPP1R12B	1.91305		MAD2L2	2.15568
MYCL1	1.91107		TNFRSF12A	2.15438
ALS2CR11	1.91		NMU	2.15241
KISS1	1.90769		ROR1	2.15161
ZNF471	1.90766		TERF1	2.14987
LYSMD4	1.90661		MRS2L	2.14888
ZNF585A	1.90625		XPO7	2.14731
TCF3	1.90473		DCAMKL1	2.14519
MAGEA6|MAGEA3	1.9046		THBS2	2.14105
AKAP3	1.90034		NRN1	2.1374
ZNF548	1.89969		CD24	2.13718
CISH	1.89969		SBLF	2.13435
EVI5	1.89928		ARRB1	2.13351
YAF2	1.8988		SPARC	2.12981
CG018	1.89627		GPR126	2.12977
STRA6	1.89451		RTP1	2.1286
UNQ5783	1.89195		CGA	2.12856
CYP27B1	1.89173		TFPI2	2.12745
GHRL	1.89167		KDELR3	2.12593
MANEA	1.88851		PPAP2B	2.12275
ZNF575	1.88574		LASS4	2.12229
BNC2	1.88317		MMP23B|MMP23A	2.12213
FYB	1.88135		L2HGDH	2.10785
GOLGA8A	1.87138		KIF2B	2.10633
TRD@|TRA@	1.86993		RHBDF1	2.10527
NKX2-8	1.86986		MT1A	2.09509
BIN2	1.86686		ARMC2	2.09453
SFT2D2	1.86664		HSPA12B	2.09094
KIF26A	1.86632		DUSP5	2.08884
ANKRD2	1.86626		TSPAN12	2.08771
GDPD4	1.86547		DKFZp761P0423	2.08383
STXBP1	1.85968		BCR	2.08001
GSDML	1.85596		AEBP1	2.0799
FBXO15	1.8552		GRB7	2.07507
DKFZp547C195	1.85496		CTHRC1	2.06924
TMEM14A	1.85484		PLN	2.06465
MAEL	1.8548		NF2	2.06436
PAGE5	1.85305		FAP	2.06045
PIK3C2B	1.85117		DRG2	2.05909
UMODL1	1.85056		TRAP1	2.05817
FLJ37478	1.84874		MFAP2	2.05817
RP1-93H18.5	1.84614		BCHE	2.05767
BAG3	1.84525		PFKL	2.0576
BOLA1	1.84238		FOXP4	2.05733
FLJ31818	1.8418		EFS	2.05497
BRDG1	1.84038		TJP2	2.0496
SMCHD1	1.83777		EIF5A	2.04163
PLA2G7	1.83632		KIAA0947	2.03957
HIST1H2BG|HIST1H2BF	1.83608		LRRC34	2.0392
KIAA1881	1.83562		GALNT10	2.03592
DOCK11	1.83351		ESM1	2.03428
SLFN5|FLJ34922|FLJ31952	1.83084		LUM	2.03098
MGC11082	1.82826		AGT	2.03027
GPR85	1.82478		NUDT14	2.0285
AKT3	1.82289		KIF1A	2.02725
APCDD1	1.82178		MFAP5	2.02055
CLEC12A	1.81888		GRTP1	2.01948
IGHM	1.81861		FKHL18	2.01921
FA2H	1.81704		RBP1	2.0176
HIST1H2BI	1.81644		NPTX2	2.01743
MGC90512	1.81624		KCNQ2	2.01623
LIPA	1.81549		ATAD3A	2.013
FLJ13639	1.81354		RHOT2	2.013
HIST3H2A	1.81256		NDRG2	2.01235
CCL3	1.81171		MLSTD1	2.00932
ZNF177	1.80991		PFTK1	2.00603
HERC5	1.80614		PGGT1B	2.00446
IGHD	1.80458		SKIL	2.00429
GABRA3	1.80233		ARRDC3	2.00051
SLC22A1	1.80226		PVRL2	1.99942
CLIPR-59	1.80184		RPSA	1.99817
CPEB3	1.79695		RNPC1	1.99745
OTUD3	1.79517		DACH1	1.99554
SNF1LK2	1.79457		ST14	1.99543
BATF	1.79432		EDG2	1.99341
HYAL1	1.79285		KRT17	1.99331
CYP4F11	1.79121		STYK1	1.99311
NCOA2	1.79029		MN1	1.99034
IL12B	1.79015		TDRD1	1.99013
CTSS	1.7899		PLAC9	1.99002
STXBP5	1.78841		FLJ13391	1.98863
HIST1H2BK	1.78797		RP11-301I17.1	1.98817
UNQ470	1.78743		SLC34A1	1.98577
OR4F15	1.78598		TCF7L2	1.98232
SPTBN1	1.78548		MT1B	1.98154
SLC31A2	1.78467		EVA1	1.97849
BCL2A1	1.78428		DYSF	1.97768
HIST1H2AA	1.78316		ZAR1	1.9756
ST6GALNAC1	1.78079		PDGFRA	1.97493
TRGV2|TRGC2	1.78002		NR5A2	1.97077
GNE	1.77911		KRTAP9-2	1.97014
PPM2C	1.77898		SERINC5	1.96985
KIAA1786	1.77206		MGC33302	1.95787
MGC72075	1.77062		FCGBP	1.95644
SLA2	1.77013		SLC39A7	1.95524
FLJ39534	1.76355		WWOX	1.95218
ITGA3	1.76264		ACBD6	1.9518
GPR109B	1.76008		TM4SF1	1.94879
LRAT	1.75864		ATAD3B	1.94837
IL2RG	1.75724		SPFH2	1.94653
RUSC1	1.75299		FGFR1	1.94406
DKFZp762P2111	1.75286		LDB2	1.94078
PEX11G	1.75253		CLDN7	1.93958
MGC3032	1.7524		CRLF1	1.93914
TDRD5	1.75038		ZDHHC20	1.9308
TAGAP	1.74938		CHML	1.92648
KIAA1729	1.74753		SLC4A4	1.92541
FABP7	1.74685		CHRM5	1.92358
KIAA1731	1.74643		FLJ20701	1.92281
KIAA1045	1.74455		NT5E	1.91897
BSPRY	1.74331		APOBEC3G	1.91304
LYST	1.73821		CRISPLD1	1.91297
XCL1	1.7379		EPHA1	1.91219
MARCH1	1.73749		CDKN1A	1.91213
DTX3L	1.73722		SFRP1	1.9089
PRRG1	1.73722		PAWR	1.90813
PTPLA	1.73689		TRHDE	1.90774
SUCNR1	1.73591		SLITRK6	1.90677
VNN2	1.7352		ARHGAP29	1.90663
CRTAM	1.73515		DPT	1.90599
BTN3A2	1.7348		CORO2A	1.90532
MGC2463	1.73334		ABCC13	1.90492
CSMD1	1.73096		PEMT	1.90491
KIAA1370	1.72879		MT1L	1.90466
IL21R	1.72844		ETV4	1.9034
IGKC	1.7262		ARHGAP8|LOC553158	1.90261
XCL1|XCL2	1.72443		SMTN	1.90257
INADL	1.72337		VIL2	1.90108
KIAA1107	1.72335		ENPP1	1.89843
NDUFB3	1.72334		CALD1	1.89641
GBP1	1.71976		MT2A	1.89317
HERC4	1.71837		SEMA4B	1.89037
TNFAIP8L2	1.71804		TAX1BP3	1.88805
ADAMTSL3	1.71483		TPD52L1	1.88731
PLEKHF2	1.71456		FLJ43855	1.88715
MAP3K5	1.7126		SLC16A1	1.88707
ZAN	1.71157		PRB3	1.8867
MMP12	1.71094		CXADR	1.88661
PYHIN1	1.71067		DBNL	1.88659
GPR171	1.71001		RBM35B	1.88577
CCR5	1.70725		PJA1	1.8852
IRF4	1.70683		SLC29A1	1.88186
MGC34824	1.70522		DHDH	1.87928
FAM83F	1.70493		LRRC32	1.87908
FLJ33065	1.70388		SEMA6A	1.87061
PDCD5	1.70013		METT5D1|METT5D2	1.86851
NUP210L	1.69915		ARFRP1	1.86753
HIST2H2BE	1.69701		COL6A3	1.86658
EVI2A	1.69613		LOXL4	1.86552
FLJ22763	1.6947		MYLC2PL	1.86538
GRB10	1.69334		ZNF521	1.86516
FBXO45	1.69176		SCYL2	1.86516
CYP2C8	1.69164		ATF3	1.86481
FLJ11155	1.69132		MGC21644	1.86269
STK17A	1.68915		IL1RAP	1.86264
EVC	1.68868		OCM	1.86163
AADAT	1.68814		THBS4	1.85947
CD69	1.68803		MDH2	1.85849
ELAVL4	1.68678		PCDHB5	1.85403
IQCH	1.68653		CPE	1.85353
KIAA1414	1.68497		MT1F	1.85352
CITED4	1.6791		TUBB2A	1.85196
FLJ13236	1.67236		TPD52L2	1.84886
CYP39A1	1.67222		DST	1.84839
ADAM32	1.67008		DPPA5	1.84824
DNAJA4	1.66918		SSPN	1.84626
HIST1H2BB	1.66821		ASNS	1.84605
WDR47	1.66656		NYD-SP14	1.84575
MMP20	1.66627		UBE2H	1.8442
OR7D4	1.66588		TIMM22	1.84327
GPNMB	1.6656		FLJ31033	1.84316
MAST3	1.665		MS4A5	1.8429
EVI2B	1.6643		ENO1	1.84209
NR1H3	1.66403		NNAT	1.84115
DZIP3	1.6637		RABL3	1.83996
AMY1A|AMY2A|AMY1B|AMY1C	1.66083		LEPREL2	1.83667
ATF2	1.66067		KDELR3	1.83567
MAP4K4	1.65995		MT1A	1.83465
HIST1H2BO	1.6587		FDXR	1.8345
ICOS	1.65837		CDC20	1.83323
RLN1	1.65806		IL13RA2	1.83248
HIST1H2BL	1.65787		CRYGB	1.83233
SCN4A	1.65696		ANTXR1	1.8319
OR6K6	1.6567		DDX25	1.82706
WNT8A	1.65634		CLDN10	1.82445
IL19	1.65544		CCL22	1.82393
DPEP2	1.65366		GAPDH	1.82348
ZNF443	1.65358		TOMM40	1.82077
RP11-298P3.3	1.65178		ASB9	1.82036
ZNF607	1.65087		DNAJC15	1.81783
CREM	1.64988		RAB3D	1.81094
HLA-DQA1	1.64682		ARID5A	1.81082
CCDC36	1.64661		SDS	1.81069
NOTCH2NL	1.64643		LYAR	1.80916
APOC3|LOC440838	1.64605		AADACL1	1.80862
VCY1B|VCY	1.64551		YARS	1.80858
DHFR	1.6442		IFITM3	1.80754
KIAA1639	1.64254		OLFML3	1.80753
RPL11	1.63965		FAM60A	1.80617
NPFF	1.63963		PRM2	1.80554
ZMYND12	1.63949		PLLP	1.80551
GRIK4	1.63907		SERPINE2	1.80527
TOX	1.63701		MFI2	1.80429
CDC42BPA	1.63639		NRN1	1.80346
VSIG6	1.63629		DKFZp564J157	1.80163
NUP153	1.63584		CD36	1.80143
HIST1H2BE	1.63547		ARHGEF5|LOC441296	1.80122
TRBC1|TRBV19	1.63512		PPP1R2P9	1.79636
ENTPD5	1.63485		PYCR1	1.79265
LPXN	1.63463		TRIM33	1.79218
OR52N5	1.63305		FLJ35816	1.79198
GAPDHS	1.63091		FLJ12986	1.79117
ZNF545	1.63069		TMEM31	1.78905
ZNF621	1.63058		SERPINB2	1.78859
GNGT2	1.62863		TPI1	1.78776
INCA	1.6281		EPS8L2	1.787
PSCDBP	1.6278		NID1	1.78587
WDR66	1.62759		RND2	1.78491
KIAA0470L	1.62721		HDAC2	1.7842
LILRB1	1.62525		TNFAIP6	1.78351
DPY19L1	1.62457		ABCB8	1.78349
DYX1C1	1.62446		TNNC2	1.78302
DMD	1.62276		GAPDH	1.78186
SELP	1.62221		RNASE1	1.78061
FLJ27352	1.62166		EXOSC2	1.78037
FLJ14126	1.62165		CREB3L1	1.77989
TNRC6C	1.62079		SERPINB5	1.77938
IL12RB1	1.62049		MSRB3	1.77863
KLRC2	1.62036		BRSK2	1.77793
PDCD4	1.61997		PTGES	1.77632
MDM1	1.61932		CLDN6	1.7751
FLJ21827	1.61764		CHMP4C	1.77424
ANAPC4	1.61714		PRAC	1.77305
SLC38A6	1.61545		CDA	1.773
ZCWPW2	1.61355		PLEKHC1	1.7712
PTPN22	1.61047		TMCO3	1.77009
TRGV2|TRGC2|LOC442532	1.60384		NEDD4L	1.7698
TMOD1	1.60281		SOX1	1.76972
HIST1H2BJ	1.6026		PPAP2C	1.76841
RHCE	1.60254		NMNAT2	1.76746
TRIM66	1.60205		ISLR	1.76604
TRPC6	1.60183		NXN	1.76456
ZNF527	1.59984		ATG10	1.76312
ABHD8	1.59972		NUDT16L1	1.7627
HIST1H4K|HIST1H4J	1.59948		CHST7	1.76211
CIZ1	1.59898		MLLT7	1.75942
HLA-DQA2	1.59827		COL7A1	1.75592
FCRL5	1.59786		SNAI2	1.75551
TFDP3	1.59726		SPTLC1	1.75367
NANOS1	1.59717		TDRD5	1.75275
ANKRD26	1.59622		RIT2	1.75268
MIB1	1.5959		YBX2	1.75191
ZNF396	1.59558		ANKH	1.75065
KCTD19	1.59303		VKORC1L1	1.74864
HIST1H4F	1.59303		FGFR4	1.74764
SV2B	1.59299		FXYD5	1.74659
EFHA2	1.59215		MT1E	1.74533
VPS13B	1.59128		SEMA3C	1.74481
MAN2C1	1.59043		EMD	1.74445
KIAA0961	1.58932		EEA1	1.7443
VPS13A	1.58741		GNB2	1.74325
FLJ38359	1.58543		OLFML2B	1.74316
H2AFY2	1.58466		CRABP1	1.74213
DHRS9	1.58328		FLJ32206	1.73953
HIST1H4D	1.5827		F3	1.73805
TLE6	1.58149		CFH	1.73626
COMMD3	1.58138		LEFTY2	1.73618
CHRND	1.58058		DCAMKL3	1.73027
ZNF404	1.58039		AKR1C2	1.72921
TGM5	1.58025		MGC10911	1.72856
FLJ35282	1.57889		FAM84B	1.7278
CD160	1.57806		COL21A1	1.7264
RUNX3	1.57751		DCX	1.72618
HIST1H2AE	1.57717		MTHFD1L	1.7242
ADCY7	1.57677		MGC11271	1.72283
PIP5K3	1.57559		TRIM60	1.7213
CD3D	1.57555		RTKN	1.72124
KIAA1383	1.57536		FLJ20184	1.719
KIAA0367	1.57398		ACSL6	1.71873
TARDBP	1.57313		TRIP10	1.71828
STXBP6	1.57118		TUBB2B	1.71827
MGC33212	1.57108		MRPL12	1.71785
DKFZP434I0714	1.57031		ECM1	1.71662
IL7R	1.56899		PDHA1	1.71612
NALP9	1.56871		SLC2A3	1.71528
LILRB4	1.56794		PRPS1	1.71494
SNRPA1	1.56768		MYL5	1.71395
WDR40B	1.56633		ID1	1.71254
MITF	1.56576		FBLN1	1.70949
MAGEB1	1.56531		PTP4A1	1.70885
CYP27A1	1.56528		SCHIP1	1.70739
CEACAM6	1.56476		RGS5	1.70724
T	1.56288		ALDOA	1.70478
KIAA1799	1.56223		RBM9	1.7043
MAN2A2	1.56179		STYX	1.70351
GVIN1	1.56133		FABP5	1.70253
RAI17	1.5607		RP6-213H19.1	1.70231
FRAS1	1.56035		MBNL3	1.70218
CAMTA1	1.55952		CDK5	1.69955
FER1L4	1.5584		IL17D	1.69937
FLJ21924	1.55809		SELV	1.69819
TDRD7	1.55388		SLC22A15	1.69678
MTNR1A	1.55358		DSG3	1.6967
KCNJ12	1.55334		GON4	1.6964
TLR8	1.5532		F13A1	1.694
ACCN2	1.55165		MYL4	1.69376
CD8B1	1.55135		AS3MT	1.69218
ZNF233	1.55051		ITGAV	1.69062
PIK3R3	1.54889		ASH2L	1.68993
UNQ6411	1.547		GPR124	1.68987
NBEAL1	1.54442		AD7C-NTP	1.6885
SPATA12	1.54339		EDNRB	1.68833
FLJ44691	1.54258		ITPA	1.68775
UGT1A8	1.54203		SRXN1	1.6874
IKBKE	1.54189		MT4	1.68621
DKFZP434J0113	1.54188		NOD3	1.68445
TLE4	1.54126		PTCH2	1.684
PBXIP1	1.54113		PRKCH	1.68366
GZMA	1.54037		ZNF697	1.67818
PSMB9	1.53987		GABPA|LOC402522|GABPAP	1.67729
RAI1	1.53964		OAF	1.67604
MGC4268	1.53964		DKFZp686L13185	1.67529
DGCR7	1.53933		GHR	1.67234
RGS7	1.53837		ME1	1.67178
ATG5	1.53767		MATN2	1.67124
COP1	1.53529		PBX1	1.67093
RDS	1.53451		STK23|PLXNB3	1.6702
ZNF14	1.53358		SEPHS1	1.67002
LIM2	1.53348		EIF5A|LOC143244	1.66991
ATP1B1	1.53245		PWWP2	1.66951
PTPRC	1.5306		TNFRSF10C	1.66752
FLJ22833	1.52811		CD200	1.66739
TNFRSF7	1.52431		ADAMTS4	1.6668
ADAM23	1.52269		FAM83F	1.66611
ETV5	1.52058		DKFZp761B107	1.66604
TAS2R46	1.52056		FLJ44450	1.66524
MMP25	1.51991		CREB5	1.665
SPATS2	1.51927		SFXN1	1.66421
HPR|CXCL2|HP	1.51906		PARVA	1.66359
HOXA3	1.51705		SLC6A8	1.66241
ZCWPW1	1.51699		FJX1	1.66208
STK39	1.51697		PRPF4	1.66115
VSIG7|IGHV3OR16-13	1.51671		SMCP	1.66059
DKFZP566N034	1.51537		FLJ42709	1.66032
KIAA1559	1.51514		SYNPR	1.65938
NAP1L1	1.51382		AIRE	1.65843
HLA-DQA1	1.51343		GRIA2	1.65651
MGC27016	1.51342		GAS2	1.65624
THAP9	1.51206		YKT6	1.65607
SLC15A2	1.50843		DERP6	1.65248
HNRPDL	1.50799		CGI-14	1.65115
ADAM8	1.50754		PCSK6	1.65046
CECR4	1.50718		DNAJB6	1.65037
OR1D4	1.50592		CYP2D7P1	1.64953
UBQLN4P|UBQLN4	1.50434		GABRD	1.64927
APOC1	1.50416		FBN2	1.64753
HIST1H2BG	1.50407		KIAA0774	1.6472
SOSTDC1	1.50393		TBC1D23	1.64701
IER5	1.50124		IGFBP4	1.64664
CHRM3	1.5012		BTBD14A	1.64664
ZNF292	1.50104		PLA2G2A	1.64578
CD48	1.50076		SLC35F5	1.64428
IRX4	1.50026		TNFRSF10B	1.64374
CYP2A6	1.50017		SLC17A2	1.64235
LMAN2	-1.50051		POLR3G	1.64153
LAMA2	-1.50211		PRKD1	1.64143
MARCH3	-1.50243		CPNE2	1.64063
MMRN2	-1.5028		NOV	1.64032
KCNK12	-1.50303		GPC1	1.63948
GSR	-1.50419		LAMC3	1.63736
NPPB	-1.50536		PDE9A	1.63686
ECRG4	-1.50541		FABP5	1.63591
KIAA0773	-1.50545		HMCN1	1.63398
SNX9	-1.50569		TTK	1.63358
RP13-347D8.3	-1.50689		SLC25A30	1.63232
MT1J	-1.50785		EIF4EBP1	1.63142
NDFIP2	-1.50912		PTHB1	1.63067
MBTPS2	-1.50971		TNPO3	1.63029
SBDSP	-1.50983		CAGE1	1.62899
CXXC6	-1.51011		RHOD	1.62745
TDG	-1.51087		DIAPH3	1.62726
TIMP1	-1.51338		SLC16A3	1.62668
FOLH1|PSMAL	-1.51392		FAM58B	1.62414
HES7	-1.51404		KCNK1	1.62315
SCARA3	-1.51405		MMRN1	1.62184
GABRA5	-1.51437		G3BP2	1.62162
PPP1R14BP1|PPP1R14B|LIMK2	-1.51632		NPM1	1.62136
FLJ23514	-1.51681		KRTAP3-1	1.62104
SOX2OT	-1.51856		CDC20	1.61774
SYT7	-1.51876		LMNA	1.61624
GRM4	-1.52007		BRAP	1.61596
IRGC	-1.52337		KRTAP22-1	1.61479
EGFL11	-1.524		PRO1853	1.6146
GNG11	-1.52416		FXYD5	1.61361
RRBP1	-1.52671		ISL1	1.61351
IRGQ	-1.52707		KLK14	1.61238
GALE	-1.52732		MLXIPL	1.61209
WDR23	-1.52768		PTPRU	1.61138
RNF39	-1.52852		CTDSPL	1.61017
IMP-3	-1.52871		NUDT15	1.60997
EMCN	-1.52901		SFTPD	1.60995
RAMP2	-1.52941		HTRA3	1.60982
PRKCDBP	-1.52968		COL18A1	1.60872
TENC1	-1.53135		THOC4	1.60846
GFPT1	-1.5326		VTI1A	1.60829
TAGLN2	-1.53288		PYGB	1.60776
ELTD1	-1.53423		FBXL13	1.60551
ASCL1	-1.53466		TIMP3	1.60506
PDIA6	-1.53517		MT1M	1.6045
ChGn	-1.53666		SPRY4	1.60431
FSCN1	-1.53685		LRRC1	1.60363
GCNT2	-1.53697		ZMPSTE24	1.60117
TNFRSF1A	-1.5373		PSRC1	1.60078
DLC1	-1.53807		PPP1R14B	1.596
G6PC3	-1.53965		S100A16	1.59531
FLJ40432	-1.54087		ZNF649	1.59352
VPS25	-1.54098		CYP2B6	1.591
IMP-1	-1.54199		TLCD1	1.59051
LEP	-1.54351		STRN	1.58904
CD151	-1.54465		APOD	1.5886
CD9	-1.54557		ZNF469	1.58789
FLJ22655	-1.54691		ALPP	1.58734
TRIM28	-1.54832		SLC39A3	1.58728
ITM1	-1.54861		CGNL1	1.58586
PRICKLE1	-1.54862		TIE1	1.58478
CCL14|CCL15	-1.54866		FAM105B	1.58452
MRPS34	-1.54976		FLJ39575	1.58329
EXOSC2	-1.55014		GIYD1|GIYD2	1.58305
GNG12	-1.5502		NAT9	1.58184
UGP2	-1.55035		GREM1	1.58094
TNFRSF25	-1.55088		HSD17B13	1.5805
PTN	-1.55329		HK1	1.58012
CX3CL1	-1.55348		CTSE	1.57996
FZD7	-1.55479		SLC25A11	1.5797
TERF1	-1.55636		POR	1.57782
FLJ30656	-1.55921		EDNRB	1.57676
TNRC6A	-1.56161		PRSS8	1.57585
EFEMP2	-1.5627		RNF167	1.57499
SYT13	-1.56483		FSTL1	1.57453
LY6E	-1.56504		SRY	1.5731
NR2F2	-1.56716		SNAP25	1.57288
KDR	-1.56794		BCL11B	1.57085
ODC1	-1.56867		ODC1	1.56867
BCL11B	-1.57085		KDR	1.56794
SNAP25	-1.57288		NR2F2	1.56716
SRY	-1.5731		LY6E	1.56504
FSTL1	-1.57453		SYT13	1.56483
RNF167	-1.57499		EFEMP2	1.5627
PRSS8	-1.57585		TNRC6A	1.56161
EDNRB	-1.57676		FLJ30656	1.55921
POR	-1.57782		TERF1	1.55636
SLC25A11	-1.5797		FZD7	1.55479
CTSE	-1.57996		CX3CL1	1.55348
HK1	-1.58012		PTN	1.55329
HSD17B13	-1.5805		TNFRSF25	1.55088
GREM1	-1.58094		UGP2	1.55035
NAT9	-1.58184		GNG12	1.5502
GIYD1|GIYD2	-1.58305		EXOSC2	1.55014
FLJ39575	-1.58329		MRPS34	1.54976
FAM105B	-1.58452		CCL14|CCL15	1.54866
TIE1	-1.58478		PRICKLE1	1.54862
CGNL1	-1.58586		ITM1	1.54861
SLC39A3	-1.58728		TRIM28	1.54832
ALPP	-1.58734		FLJ22655	1.54691
ZNF469	-1.58789		CD9	1.54557
APOD	-1.5886		CD151	1.54465
STRN	-1.58904		LEP	1.54351
TLCD1	-1.59051		IMP-1	1.54199
CYP2B6	-1.591		VPS25	1.54098
ZNF649	-1.59352		FLJ40432	1.54087
S100A16	-1.59531		G6PC3	1.53965
PPP1R14B	-1.596		DLC1	1.53807
PSRC1	-1.60078		TNFRSF1A	1.5373
ZMPSTE24	-1.60117		GCNT2	1.53697
LRRC1	-1.60363		FSCN1	1.53685
SPRY4	-1.60431		ChGn	1.53666
MT1M	-1.6045		PDIA6	1.53517
TIMP3	-1.60506		ASCL1	1.53466
FBXL13	-1.60551		ELTD1	1.53423
PYGB	-1.60776		TAGLN2	1.53288
VTI1A	-1.60829		GFPT1	1.5326
THOC4	-1.60846		TENC1	1.53135
COL18A1	-1.60872		PRKCDBP	1.52968
HTRA3	-1.60982		RAMP2	1.52941
SFTPD	-1.60995		EMCN	1.52901
NUDT15	-1.60997		IMP-3	1.52871
CTDSPL	-1.61017		RNF39	1.52852
PTPRU	-1.61138		WDR23	1.52768
MLXIPL	-1.61209		GALE	1.52732
KLK14	-1.61238		IRGQ	1.52707
ISL1	-1.61351		RRBP1	1.52671
FXYD5	-1.61361		GNG11	1.52416
PRO1853	-1.6146		EGFL11	1.524
KRTAP22-1	-1.61479		IRGC	1.52337
BRAP	-1.61596		GRM4	1.52007
LMNA	-1.61624		SYT7	1.51876
CDC20	-1.61774		SOX2OT	1.51856
KRTAP3-1	-1.62104		FLJ23514	1.51681
NPM1	-1.62136		PPP1R14BP1|PPP1R14B|LIMK2	1.51632
G3BP2	-1.62162		GABRA5	1.51437
MMRN1	-1.62184		SCARA3	1.51405
KCNK1	-1.62315		HES7	1.51404
FAM58B	-1.62414		FOLH1|PSMAL	1.51392
SLC16A3	-1.62668		TIMP1	1.51338
DIAPH3	-1.62726		TDG	1.51087
RHOD	-1.62745		CXXC6	1.51011
CAGE1	-1.62899		SBDSP	1.50983
TNPO3	-1.63029		MBTPS2	1.50971
PTHB1	-1.63067		NDFIP2	1.50912
EIF4EBP1	-1.63142		MT1J	1.50785
SLC25A30	-1.63232		RP13-347D8.3	1.50689
TTK	-1.63358		SNX9	1.50569
HMCN1	-1.63398		KIAA0773	1.50545
FABP5	-1.63591		ECRG4	1.50541
PDE9A	-1.63686		NPPB	1.50536
LAMC3	-1.63736		GSR	1.50419
GPC1	-1.63948		KCNK12	1.50303
NOV	-1.64032		MMRN2	1.5028
CPNE2	-1.64063		MARCH3	1.50243
PRKD1	-1.64143		LAMA2	1.50211
POLR3G	-1.64153		LMAN2	1.50051
SLC17A2	-1.64235		CYP2A6	-1.50017
TNFRSF10B	-1.64374		IRX4	-1.50026
SLC35F5	-1.64428		CD48	-1.50076
PLA2G2A	-1.64578		ZNF292	-1.50104
BTBD14A	-1.64664		CHRM3	-1.5012
IGFBP4	-1.64664		IER5	-1.50124
TBC1D23	-1.64701		SOSTDC1	-1.50393
KIAA0774	-1.6472		HIST1H2BG	-1.50407
FBN2	-1.64753		APOC1	-1.50416
GABRD	-1.64927		UBQLN4P|UBQLN4	-1.50434
CYP2D7P1	-1.64953		OR1D4	-1.50592
DNAJB6	-1.65037		CECR4	-1.50718
PCSK6	-1.65046		ADAM8	-1.50754
CGI-14	-1.65115		HNRPDL	-1.50799
DERP6	-1.65248		SLC15A2	-1.50843
YKT6	-1.65607		THAP9	-1.51206
GAS2	-1.65624		MGC27016	-1.51342
GRIA2	-1.65651		HLA-DQA1	-1.51343
AIRE	-1.65843		NAP1L1	-1.51382
SYNPR	-1.65938		KIAA1559	-1.51514
FLJ42709	-1.66032		DKFZP566N034	-1.51537
SMCP	-1.66059		VSIG7|IGHV3OR16-13	-1.51671
PRPF4	-1.66115		STK39	-1.51697
FJX1	-1.66208		ZCWPW1	-1.51699
SLC6A8	-1.66241		HOXA3	-1.51705
PARVA	-1.66359		HPR|CXCL2|HP	-1.51906
SFXN1	-1.66421		SPATS2	-1.51927
CREB5	-1.665		MMP25	-1.51991
FLJ44450	-1.66524		TAS2R46	-1.52056
DKFZp761B107	-1.66604		ETV5	-1.52058
FAM83F	-1.66611		ADAM23	-1.52269
ADAMTS4	-1.6668		TNFRSF7	-1.52431
CD200	-1.66739		FLJ22833	-1.52811
TNFRSF10C	-1.66752		PTPRC	-1.5306
PWWP2	-1.66951		ATP1B1	-1.53245
EIF5A|LOC143244	-1.66991		LIM2	-1.53348
SEPHS1	-1.67002		ZNF14	-1.53358
STK23|PLXNB3	-1.6702		RDS	-1.53451
PBX1	-1.67093		COP1	-1.53529
MATN2	-1.67124		ATG5	-1.53767
ME1	-1.67178		RGS7	-1.53837
GHR	-1.67234		DGCR7	-1.53933
DKFZp686L13185	-1.67529		MGC4268	-1.53964
OAF	-1.67604		RAI1	-1.53964
GABPA|LOC402522|GABPAP	-1.67729		PSMB9	-1.53987
ZNF697	-1.67818		GZMA	-1.54037
PRKCH	-1.68366		PBXIP1	-1.54113
PTCH2	-1.684		TLE4	-1.54126
NOD3	-1.68445		DKFZP434J0113	-1.54188
MT4	-1.68621		IKBKE	-1.54189
SRXN1	-1.6874		UGT1A8	-1.54203
ITPA	-1.68775		FLJ44691	-1.54258
EDNRB	-1.68833		SPATA12	-1.54339
AD7C-NTP	-1.6885		NBEAL1	-1.54442
GPR124	-1.68987		UNQ6411	-1.547
ASH2L	-1.68993		PIK3R3	-1.54889
ITGAV	-1.69062		ZNF233	-1.55051
AS3MT	-1.69218		CD8B1	-1.55135
MYL4	-1.69376		ACCN2	-1.55165
F13A1	-1.694		TLR8	-1.5532
GON4	-1.6964		KCNJ12	-1.55334
DSG3	-1.6967		MTNR1A	-1.55358
SLC22A15	-1.69678		TDRD7	-1.55388
SELV	-1.69819		FLJ21924	-1.55809
IL17D	-1.69937		FER1L4	-1.5584
CDK5	-1.69955		CAMTA1	-1.55952
MBNL3	-1.70218		FRAS1	-1.56035
RP6-213H19.1	-1.70231		RAI17	-1.5607
FABP5	-1.70253		GVIN1	-1.56133
STYX	-1.70351		MAN2A2	-1.56179
RBM9	-1.7043		KIAA1799	-1.56223
ALDOA	-1.70478		T	-1.56288
RGS5	-1.70724		CEACAM6	-1.56476
SCHIP1	-1.70739		CYP27A1	-1.56528
PTP4A1	-1.70885		MAGEB1	-1.56531
FBLN1	-1.70949		MITF	-1.56576
ID1	-1.71254		WDR40B	-1.56633
MYL5	-1.71395		SNRPA1	-1.56768
PRPS1	-1.71494		LILRB4	-1.56794
SLC2A3	-1.71528		NALP9	-1.56871
PDHA1	-1.71612		IL7R	-1.56899
ECM1	-1.71662		DKFZP434I0714	-1.57031
MRPL12	-1.71785		MGC33212	-1.57108
TUBB2B	-1.71827		STXBP6	-1.57118
TRIP10	-1.71828		TARDBP	-1.57313
ACSL6	-1.71873		KIAA0367	-1.57398
FLJ20184	-1.719		KIAA1383	-1.57536
RTKN	-1.72124		CD3D	-1.57555
TRIM60	-1.7213		PIP5K3	-1.57559
MGC11271	-1.72283		ADCY7	-1.57677
MTHFD1L	-1.7242		HIST1H2AE	-1.57717
DCX	-1.72618		RUNX3	-1.57751
COL21A1	-1.7264		CD160	-1.57806
FAM84B	-1.7278		FLJ35282	-1.57889
MGC10911	-1.72856		TGM5	-1.58025
AKR1C2	-1.72921		ZNF404	-1.58039
DCAMKL3	-1.73027		CHRND	-1.58058
LEFTY2	-1.73618		COMMD3	-1.58138
CFH	-1.73626		TLE6	-1.58149
F3	-1.73805		HIST1H4D	-1.5827
FLJ32206	-1.73953		DHRS9	-1.58328
CRABP1	-1.74213		H2AFY2	-1.58466
OLFML2B	-1.74316		FLJ38359	-1.58543
GNB2	-1.74325		VPS13A	-1.58741
EEA1	-1.7443		KIAA0961	-1.58932
EMD	-1.74445		MAN2C1	-1.59043
SEMA3C	-1.74481		VPS13B	-1.59128
MT1E	-1.74533		EFHA2	-1.59215
FXYD5	-1.74659		SV2B	-1.59299
FGFR4	-1.74764		HIST1H4F	-1.59303
VKORC1L1	-1.74864		KCTD19	-1.59303
ANKH	-1.75065		ZNF396	-1.59558
YBX2	-1.75191		MIB1	-1.5959
RIT2	-1.75268		ANKRD26	-1.59622
TDRD5	-1.75275		NANOS1	-1.59717
SPTLC1	-1.75367		TFDP3	-1.59726
SNAI2	-1.75551		FCRL5	-1.59786
COL7A1	-1.75592		HLA-DQA2	-1.59827
MLLT7	-1.75942		CIZ1	-1.59898
CHST7	-1.76211		HIST1H4K|HIST1H4J	-1.59948
NUDT16L1	-1.7627		ABHD8	-1.59972
ATG10	-1.76312		ZNF527	-1.59984
NXN	-1.76456		TRPC6	-1.60183
ISLR	-1.76604		TRIM66	-1.60205
NMNAT2	-1.76746		RHCE	-1.60254
PPAP2C	-1.76841		HIST1H2BJ	-1.6026
SOX1	-1.76972		TMOD1	-1.60281
NEDD4L	-1.7698		TRGV2|TRGC2|LOC442532	-1.60384
TMCO3	-1.77009		PTPN22	-1.61047
PLEKHC1	-1.7712		ZCWPW2	-1.61355
CDA	-1.773		SLC38A6	-1.61545
PRAC	-1.77305		ANAPC4	-1.61714
CHMP4C	-1.77424		FLJ21827	-1.61764
CLDN6	-1.7751		MDM1	-1.61932
PTGES	-1.77632		PDCD4	-1.61997
BRSK2	-1.77793		KLRC2	-1.62036
MSRB3	-1.77863		IL12RB1	-1.62049
SERPINB5	-1.77938		TNRC6C	-1.62079
CREB3L1	-1.77989		FLJ14126	-1.62165
EXOSC2	-1.78037		FLJ27352	-1.62166
RNASE1	-1.78061		SELP	-1.62221
GAPDH	-1.78186		DMD	-1.62276
TNNC2	-1.78302		DYX1C1	-1.62446
ABCB8	-1.78349		DPY19L1	-1.62457
TNFAIP6	-1.78351		LILRB1	-1.62525
HDAC2	-1.7842		KIAA0470L	-1.62721
RND2	-1.78491		WDR66	-1.62759
NID1	-1.78587		PSCDBP	-1.6278
EPS8L2	-1.787		INCA	-1.6281
TPI1	-1.78776		GNGT2	-1.62863
SERPINB2	-1.78859		ZNF621	-1.63058
TMEM31	-1.78905		ZNF545	-1.63069
FLJ12986	-1.79117		GAPDHS	-1.63091
FLJ35816	-1.79198		OR52N5	-1.63305
TRIM33	-1.79218		LPXN	-1.63463
PYCR1	-1.79265		ENTPD5	-1.63485
PPP1R2P9	-1.79636		TRBC1|TRBV19	-1.63512
ARHGEF5|LOC441296	-1.80122		HIST1H2BE	-1.63547
CD36	-1.80143		NUP153	-1.63584
DKFZp564J157	-1.80163		VSIG6	-1.63629
NRN1	-1.80346		CDC42BPA	-1.63639
MFI2	-1.80429		TOX	-1.63701
SERPINE2	-1.80527		GRIK4	-1.63907
PLLP	-1.80551		ZMYND12	-1.63949
PRM2	-1.80554		NPFF	-1.63963
FAM60A	-1.80617		RPL11	-1.63965
OLFML3	-1.80753		KIAA1639	-1.64254
IFITM3	-1.80754		DHFR	-1.6442
YARS	-1.80858		VCY1B|VCY	-1.64551
AADACL1	-1.80862		APOC3|LOC440838	-1.64605
LYAR	-1.80916		NOTCH2NL	-1.64643
SDS	-1.81069		CCDC36	-1.64661
ARID5A	-1.81082		HLA-DQA1	-1.64682
RAB3D	-1.81094		CREM	-1.64988
DNAJC15	-1.81783		ZNF607	-1.65087
ASB9	-1.82036		RP11-298P3.3	-1.65178
TOMM40	-1.82077		ZNF443	-1.65358
GAPDH	-1.82348		DPEP2	-1.65366
CCL22	-1.82393		IL19	-1.65544
CLDN10	-1.82445		WNT8A	-1.65634
DDX25	-1.82706		OR6K6	-1.6567
ANTXR1	-1.8319		SCN4A	-1.65696
CRYGB	-1.83233		HIST1H2BL	-1.65787
IL13RA2	-1.83248		RLN1	-1.65806
CDC20	-1.83323		ICOS	-1.65837
FDXR	-1.8345		HIST1H2BO	-1.6587
MT1A	-1.83465		MAP4K4	-1.65995
KDELR3	-1.83567		ATF2	-1.66067
LEPREL2	-1.83667		AMY1A|AMY2A|AMY1B|AMY1C	-1.66083
RABL3	-1.83996		DZIP3	-1.6637
NNAT	-1.84115		NR1H3	-1.66403
ENO1	-1.84209		EVI2B	-1.6643
MS4A5	-1.8429		MAST3	-1.665
FLJ31033	-1.84316		GPNMB	-1.6656
TIMM22	-1.84327		OR7D4	-1.66588
UBE2H	-1.8442		MMP20	-1.66627
NYD-SP14	-1.84575		WDR47	-1.66656
ASNS	-1.84605		HIST1H2BB	-1.66821
SSPN	-1.84626		DNAJA4	-1.66918
DPPA5	-1.84824		ADAM32	-1.67008
DST	-1.84839		CYP39A1	-1.67222
TPD52L2	-1.84886		FLJ13236	-1.67236
TUBB2A	-1.85196		CITED4	-1.6791
MT1F	-1.85352		KIAA1414	-1.68497
CPE	-1.85353		IQCH	-1.68653
PCDHB5	-1.85403		ELAVL4	-1.68678
MDH2	-1.85849		CD69	-1.68803
THBS4	-1.85947		AADAT	-1.68814
OCM	-1.86163		EVC	-1.68868
IL1RAP	-1.86264		STK17A	-1.68915
MGC21644	-1.86269		FLJ11155	-1.69132
ATF3	-1.86481		CYP2C8	-1.69164
SCYL2	-1.86516		FBXO45	-1.69176
ZNF521	-1.86516		GRB10	-1.69334
MYLC2PL	-1.86538		FLJ22763	-1.6947
LOXL4	-1.86552		EVI2A	-1.69613
COL6A3	-1.86658		HIST2H2BE	-1.69701
ARFRP1	-1.86753		NUP210L	-1.69915
METT5D1|METT5D2	-1.86851		PDCD5	-1.70013
SEMA6A	-1.87061		FLJ33065	-1.70388
LRRC32	-1.87908		FAM83F	-1.70493
DHDH	-1.87928		MGC34824	-1.70522
SLC29A1	-1.88186		IRF4	-1.70683
PJA1	-1.8852		CCR5	-1.70725
RBM35B	-1.88577		GPR171	-1.71001
DBNL	-1.88659		PYHIN1	-1.71067
CXADR	-1.88661		MMP12	-1.71094
PRB3	-1.8867		ZAN	-1.71157
SLC16A1	-1.88707		MAP3K5	-1.7126
FLJ43855	-1.88715		PLEKHF2	-1.71456
TPD52L1	-1.88731		ADAMTSL3	-1.71483
TAX1BP3	-1.88805		TNFAIP8L2	-1.71804
SEMA4B	-1.89037		HERC4	-1.71837
MT2A	-1.89317		GBP1	-1.71976
CALD1	-1.89641		NDUFB3	-1.72334
ENPP1	-1.89843		KIAA1107	-1.72335
VIL2	-1.90108		INADL	-1.72337
SMTN	-1.90257		XCL1|XCL2	-1.72443
ARHGAP8|LOC553158	-1.90261		IGKC	-1.7262
ETV4	-1.9034		IL21R	-1.72844
MT1L	-1.90466		KIAA1370	-1.72879
PEMT	-1.90491		CSMD1	-1.73096
ABCC13	-1.90492		MGC2463	-1.73334
CORO2A	-1.90532		BTN3A2	-1.7348
DPT	-1.90599		CRTAM	-1.73515
ARHGAP29	-1.90663		VNN2	-1.7352
SLITRK6	-1.90677		SUCNR1	-1.73591
TRHDE	-1.90774		PTPLA	-1.73689
PAWR	-1.90813		PRRG1	-1.73722
SFRP1	-1.9089		DTX3L	-1.73722
CDKN1A	-1.91213		MARCH1	-1.73749
EPHA1	-1.91219		XCL1	-1.7379
CRISPLD1	-1.91297		LYST	-1.73821
APOBEC3G	-1.91304		BSPRY	-1.74331
NT5E	-1.91897		KIAA1045	-1.74455
FLJ20701	-1.92281		KIAA1731	-1.74643
CHRM5	-1.92358		FABP7	-1.74685
SLC4A4	-1.92541		KIAA1729	-1.74753
CHML	-1.92648		TAGAP	-1.74938
ZDHHC20	-1.9308		TDRD5	-1.75038
CRLF1	-1.93914		MGC3032	-1.7524
CLDN7	-1.93958		PEX11G	-1.75253
LDB2	-1.94078		DKFZp762P2111	-1.75286
FGFR1	-1.94406		RUSC1	-1.75299
SPFH2	-1.94653		IL2RG	-1.75724
ATAD3B	-1.94837		LRAT	-1.75864
TM4SF1	-1.94879		GPR109B	-1.76008
ACBD6	-1.9518		ITGA3	-1.76264
WWOX	-1.95218		FLJ39534	-1.76355
SLC39A7	-1.95524		SLA2	-1.77013
FCGBP	-1.95644		MGC72075	-1.77062
MGC33302	-1.95787		KIAA1786	-1.77206
SERINC5	-1.96985		PPM2C	-1.77898
KRTAP9-2	-1.97014		GNE	-1.77911
NR5A2	-1.97077		TRGV2|TRGC2	-1.78002
PDGFRA	-1.97493		ST6GALNAC1	-1.78079
ZAR1	-1.9756		HIST1H2AA	-1.78316
DYSF	-1.97768		BCL2A1	-1.78428
EVA1	-1.97849		SLC31A2	-1.78467
MT1B	-1.98154		SPTBN1	-1.78548
TCF7L2	-1.98232		OR4F15	-1.78598
SLC34A1	-1.98577		UNQ470	-1.78743
RP11-301I17.1	-1.98817		HIST1H2BK	-1.78797
FLJ13391	-1.98863		STXBP5	-1.78841
PLAC9	-1.99002		CTSS	-1.7899
TDRD1	-1.99013		IL12B	-1.79015
MN1	-1.99034		NCOA2	-1.79029
STYK1	-1.99311		CYP4F11	-1.79121
KRT17	-1.99331		HYAL1	-1.79285
EDG2	-1.99341		BATF	-1.79432
ST14	-1.99543		SNF1LK2	-1.79457
DACH1	-1.99554		OTUD3	-1.79517
RNPC1	-1.99745		CPEB3	-1.79695
RPSA	-1.99817		CLIPR-59	-1.80184
PVRL2	-1.99942		SLC22A1	-1.80226
ARRDC3	-2.00051		GABRA3	-1.80233
SKIL	-2.00429		IGHD	-1.80458
PGGT1B	-2.00446		HERC5	-1.80614
PFTK1	-2.00603		ZNF177	-1.80991
MLSTD1	-2.00932		CCL3	-1.81171
NDRG2	-2.01235		HIST3H2A	-1.81256
RHOT2	-2.013		FLJ13639	-1.81354
ATAD3A	-2.013		LIPA	-1.81549
KCNQ2	-2.01623		MGC90512	-1.81624
NPTX2	-2.01743		HIST1H2BI	-1.81644
RBP1	-2.0176		FA2H	-1.81704
FKHL18	-2.01921		IGHM	-1.81861
GRTP1	-2.01948		CLEC12A	-1.81888
MFAP5	-2.02055		APCDD1	-1.82178
KIF1A	-2.02725		AKT3	-1.82289
NUDT14	-2.0285		GPR85	-1.82478
AGT	-2.03027		MGC11082	-1.82826
LUM	-2.03098		SLFN5|FLJ34922|FLJ31952	-1.83084
ESM1	-2.03428		DOCK11	-1.83351
GALNT10	-2.03592		KIAA1881	-1.83562
LRRC34	-2.0392		HIST1H2BG|HIST1H2BF	-1.83608
KIAA0947	-2.03957		PLA2G7	-1.83632
EIF5A	-2.04163		SMCHD1	-1.83777
TJP2	-2.0496		BRDG1	-1.84038
EFS	-2.05497		FLJ31818	-1.8418
FOXP4	-2.05733		BOLA1	-1.84238
PFKL	-2.0576		BAG3	-1.84525
BCHE	-2.05767		RP1-93H18.5	-1.84614
MFAP2	-2.05817		FLJ37478	-1.84874
TRAP1	-2.05817		UMODL1	-1.85056
DRG2	-2.05909		PIK3C2B	-1.85117
FAP	-2.06045		PAGE5	-1.85305
NF2	-2.06436		MAEL	-1.8548
PLN	-2.06465		TMEM14A	-1.85484
CTHRC1	-2.06924		DKFZp547C195	-1.85496
GRB7	-2.07507		FBXO15	-1.8552
AEBP1	-2.0799		GSDML	-1.85596
BCR	-2.08001		STXBP1	-1.85968
DKFZp761P0423	-2.08383		GDPD4	-1.86547
TSPAN12	-2.08771		ANKRD2	-1.86626
DUSP5	-2.08884		KIF26A	-1.86632
HSPA12B	-2.09094		SFT2D2	-1.86664
ARMC2	-2.09453		BIN2	-1.86686
MT1A	-2.09509		NKX2-8	-1.86986
RHBDF1	-2.10527		TRD@|TRA@	-1.86993
KIF2B	-2.10633		GOLGA8A	-1.87138
L2HGDH	-2.10785		FYB	-1.88135
MMP23B|MMP23A	-2.12213		BNC2	-1.88317
LASS4	-2.12229		ZNF575	-1.88574
PPAP2B	-2.12275		MANEA	-1.88851
KDELR3	-2.12593		GHRL	-1.89167
TFPI2	-2.12745		CYP27B1	-1.89173
CGA	-2.12856		UNQ5783	-1.89195
RTP1	-2.1286		STRA6	-1.89451
GPR126	-2.12977		CG018	-1.89627
SPARC	-2.12981		YAF2	-1.8988
ARRB1	-2.13351		EVI5	-1.89928
SBLF	-2.13435		CISH	-1.89969
CD24	-2.13718		ZNF548	-1.89969
NRN1	-2.1374		AKAP3	-1.90034
THBS2	-2.14105		MAGEA6|MAGEA3	-1.9046
DCAMKL1	-2.14519		TCF3	-1.90473
XPO7	-2.14731		ZNF585A	-1.90625
MRS2L	-2.14888		LYSMD4	-1.90661
TERF1	-2.14987		ZNF471	-1.90766
ROR1	-2.15161		KISS1	-1.90769
NMU	-2.15241		ALS2CR11	-1.91
TNFRSF12A	-2.15438		MYCL1	-1.91107
MAD2L2	-2.15568		PPP1R12B	-1.91305
MLN	-2.15598		CELSR1	-1.91353
MEIS1	-2.15599		TDRD4	-1.91551
ACE2	-2.15923		ZNF235	-1.92124
PRDM14	-2.16703		LHFPL2	-1.92648
MLF2	-2.16954		HIST1H2BA	-1.92791
GLI3	-2.17123		CD5L	-1.93608
LMNB1|C20orf67	-2.17458		KCNMA1	-1.93637
STS-1	-2.17561		VSIG6	-1.94354
BARX1	-2.17926		MYO1B	-1.94603
COL5A1	-2.17969		ZNF291	-1.94685
EPPB9	-2.18219		DENND1C	-1.9473
PRND	-2.18295		CEBPA	-1.95006
OSBPL10	-2.1845		MSX2	-1.9509
B3GNT5	-2.18565		AMY2B	-1.95432
ECM2	-2.18749		MGC9913	-1.95744
PDGFRB	-2.19088		CYP1A2	-1.9581
NF2	-2.19238		PRY2|PRY	-1.95941
NID2	-2.19509		LYZ|LILRB1	-1.96024
LPHN2	-2.19556		TCERG1L	-1.9651
KCNK4	-2.19578		CNGA1	-1.96591
UGDH	-2.19716		TCP11L1	-1.96845
ARF3	-2.20729		ZNF641	-1.96849
STAB1	-2.21365		SCAP1	-1.97047
GLOXD1	-2.21508		GZMB	-1.97144
TMEM35	-2.21575		RPRM	-1.97346
F11R	-2.22185		CPS1	-1.97591
FLJ22624	-2.22443		FLJ32942	-1.97645
PRSS35	-2.22565		CYP2R1	-1.98311
RRAD	-2.22597		ZNF234	-1.98554
CTSL2	-2.23937		DOK3	-1.98702
SERPINH1	-2.23993		MGC10955|LOC440868	-1.98775
PDE6G	-2.24348		P15RS	-1.99135
OR2S2	-2.24357		MAGEA4	-1.99138
CARD11	-2.24433		DEFB124	-1.99149
COMMD2	-2.24586		TM7SF4	-1.99909
ATP8B3	-2.2505		PNOC	-2.00004
IF	-2.25622		TSPAN14	-2.00215
TMEM8	-2.25752		HNRNPG-T	-2.00306
SMPD2	-2.2616		PLAC8	-2.00395
SMARCA1	-2.26707		DDHD1	-2.00906
COL5A2	-2.26785		BIRC3	-2.01299
PAQR5	-2.26801		TNFAIP2	-2.01467
IMP-2	-2.27006		SH3YL1	-2.01764
UBOX5	-2.2713		DKFZp547E052	-2.02349
MT1X	-2.27146		CARD8	-2.02359
NEF3	-2.2747		LIN7B	-2.0241
FLJ44060	-2.27716		KIAA1193	-2.02966
INT1	-2.27731		CCL4	-2.03077
RRAS2	-2.28104		DLEU2	-2.03202
AFP	-2.2824		EGR3	-2.03286
HOXD4	-2.28388		ECHDC2	-2.03438
HMGA2	-2.2844		PIWIL4	-2.03726
GFPT2	-2.28474		ZNF662	-2.03747
TUBGCP3	-2.285		MLPH	-2.03843
EN1	-2.29367		PRSS21	-2.03849
FGF2	-2.29391		LPO	-2.03934
KERA	-2.29719		PLEKHG4	-2.04749
TMEM16D	-2.29953		LMO2	-2.04907
CEP78	-2.30045		CCRL2	-2.05161
CDH1	-2.30108		SNX10	-2.05521
LUZP1	-2.30316		CAPN13	-2.05638
PTPRB	-2.306		PACAP	-2.06139
GATA2	-2.30654		STAT1	-2.06319
MGC32805	-2.30718		DPY19L2P1|DPY19L2	-2.07151
GNA12	-2.31089		ABCD4	-2.07197
SCRG1	-2.311		ANKRD18A	-2.07224
LOX	-2.31698		TNFSF15	-2.07391
HIP1	-2.31958		TFEC	-2.07513
NIT2	-2.33236		HIST1H3G	-2.07515
HTRA1	-2.33359		ZBTB38	-2.07796
CAPN6	-2.33811		PLXNA2	-2.07867
APOB	-2.33964		SUHW1	-2.08051
SEMA4C	-2.34454		TSPYL3	-2.0811
THBS1	-2.35345		KMO	-2.08251
RSC1A1	-2.36178		SFMBT1	-2.08887
PCSK9	-2.36224		PCDH20	-2.09315
MGST1	-2.3674		ZNF610	-2.09542
FLJ35801	-2.37408		ZNF250	-2.09595
RENBP	-2.37434		FLJ39660	-2.09607
HBA2|HBA1	-2.37799		FLJ12975	-2.09852
SLIT3	-2.37875		ANXA3	-2.09969
CYTL1	-2.38238		CTNND2	-2.10107
TFPI	-2.38309		CG012	-2.10205
PFN2	-2.38553		TULP4	-2.10387
BMP4	-2.39306		TMEM27	-2.10452
CYR61	-2.39569		ABCC2	-2.10715
FLJ21963	-2.39661		KIAA0574	-2.11068
POMC	-2.39928		TAS2R9	-2.11357
MGST1	-2.39975		FLJ22746	-2.11385
CTGF	-2.40204		IGLC1|IGLV4-3|IGLC2|IGLV2-14	-2.11593
CAMK1	-2.40991		KIAA0226	-2.11757
KIAA1906	-2.4206		YPEL2	-2.11864
RAB34	-2.4214		IFIH1	-2.12213
CKMT1A|CKMT1B	-2.43574		BTRC	-2.12221
CACHD1	-2.43882		ANKRD2	-2.12585
EPPB9	-2.44547		ZNF285	-2.12754
CD24	-2.45008		PDE4DIP	-2.13891
CKB	-2.45723		SULT1C1	-2.13901
COL15A1	-2.4619		IGHG3|IGHM|IGHG2|IGHG1	-2.1394
USP18	-2.46299		MME	-2.13962
EMILIN1	-2.46299		AK5	-2.14033
GPR19	-2.46473		EGFL5	-2.14253
FLVCR	-2.46509		FLJ31104	-2.1481
LTC4S	-2.46558		GFRA1	-2.1485
COPZ2	-2.46578		SPINK2	-2.15033
COL10A1	-2.47327		GZMK	-2.15273
NSUN5	-2.47363		FLJ11235	-2.15514
MAGEB17	-2.47671		KIAA1456	-2.15618
PODXL	-2.47999		IGKC|IGKV1-5	-2.164
RUNX1T1	-2.48372		CTA-221G9.4	-2.16403
VLDLR	-2.48562		HSPBAP1	-2.16613
PTPRR	-2.49415		CTAGE5	-2.16662
ZNF398	-2.51118		GP1BA	-2.16801
GNAI1	-2.51465		VPS13A	-2.1689
APOA2	-2.516		RPS6KA5	-2.17035
RRAS2	-2.51716		ANKRD20B	-2.18223
FLJ90650	-2.5197		CIITA	-2.18726
DAAM2	-2.51986		PRO2852	-2.20426
TNFSF9	-2.52102		COMMD3	-2.20443
WDR4	-2.5278		PIK3CG	-2.20495
UPP1	-2.52884		MPHOSPH6	-2.20607
GNPNAT1	-2.53565		EXOC6	-2.20824
HOXC13	-2.53585		DNAJC5B	-2.20923
PCDHGA10|PCDHGB6|PCDHGA3|PCDHGC4|PCDHGC3|PCDHGC5|PCDHGB1|PCDHGB4|PCDHGB2|PCDHGA9|PCDHGA7|PCDHGB5|PCDHGA2|PCDHGA4|PCDHGA1|PCDHGA6|PCDHGA11|PCDHGB3|PCDHGA5|PCDHGB7|PCDHGA8|PCDHGA12	-2.55125		IGHG3|IGHM|IGHG1	-2.21203
APLP1	-2.55132		CCL19	-2.21981
LRFN5	-2.55782		ACTG2	-2.21995
HMFN0839	-2.56516		GP1BA	-2.22373
FLJ14712	-2.5679		MGC33926	-2.22571
MT1X	-2.56792		NETO2	-2.244
EDNRA	-2.56892		OR3A3	-2.2499
PTPRD	-2.5716		TAC3	-2.25102
FLJ32028	-2.57383		GFI1	-2.25473
TMEM47	-2.57546		IGHD	-2.26169
WFDC1	-2.57621		IL18	-2.26174
MCAM	-2.57964		SPANXA2|SPANXC|SPANXA1|SPANXE	-2.26656
DPYSL4	-2.58289		IGLJ3	-2.26799
TMEFF2	-2.58662		SLAMF8	-2.27031
COL1A2	-2.59056		CACNA1G	-2.27096
ATAD3C	-2.59896		PLEKHA7	-2.27831
MAT2A	-2.60193		PLAC8	-2.28102
SLC25A18	-2.60576		WDR55	-2.28298
MGP	-2.60681		RP13-36C9.3|RP13-36C9.6|CT45-4|RP13-36C9.1|CT45-6|CT45-1	-2.28641
TMEM2	-2.61618		IGKC	-2.28987
FOS	-2.62103		MESP1	-2.29508
MT1G	-2.62656		TTC25	-2.30033
SLC2A1	-2.63335		PLA2G2D	-2.30095
PCDHA7|PCDHA9|PCDHA2|PCDHA6|PCDHAC2|PCDHA13|PCDHA3|PCDHA1|PCDHA4|PCDHA10|PCDHA11|PCDHA5|PCDHA8|PCDHAC1|PCDHA12	-2.64159		DLEU2	-2.30196
PPP1R1B	-2.64501		IGLC1|IGLJ3|IGLV3-25|IGLC2|IGL@	-2.30364
SRPX	-2.64979		COL4A4	-2.31011
SSTR1	-2.65329		GMPR	-2.31071
MUC19	-2.6608		ZNF432	-2.31521
SCG3	-2.67123		DDEF2	-2.31832
KRT19	-2.67134		IFIT5	-2.32362
DPPA2	-2.68047		PON3	-2.32482
TFAP2C	-2.68726		KIAA0961	-2.32552
GDPD2	-2.69007		CCDC38	-2.32724
NALP2	-2.69161		HIST1H2BD	-2.32925
KREMEN2	-2.69195		CD40LG	-2.33029
FLJ13195	-2.69593		NUDT11	-2.33055
MXRA5	-2.69839		AQP6	-2.33127
ASS	-2.70188		MAGEC1	-2.3498
ASL	-2.70221		ANKRD15	-2.35146
SHRM	-2.70932		PLCE1	-2.35436
PCOLCE	-2.71455		P2RY14	-2.35525
MYSM1	-2.7194		RP3-473B4.1	-2.35884
PIPOX	-2.72169		GABRE	-2.36121
SLCO4A1	-2.72191		THNSL1	-2.36124
MYCT1	-2.72236		GPR18	-2.36302
PCDH17	-2.72373		ZNF382	-2.36362
MDK	-2.72662		KCNJ14	-2.36412
LDLR	-2.72681		ZCCHC2	-2.36669
WNT5B	-2.7327		HDGFL1	-2.3819
AP1S1	-2.73792		RPA4	-2.38228
DPPA3|STELLAR	-2.73843		TFAP4	-2.38464
TRIM51|LOC399937|LOC399940	-2.7387		IL22RA1	-2.38819
PLK1	-2.73926		GBP5	-2.40984
FAM38B	-2.74061		HIST1H1E	-2.41006
ZNF462	-2.74099		CCDC18	-2.41895
PITX2	-2.74342		PTGDS	-2.42075
GULP1	-2.74466		APOC2	-2.42595
PTGIS	-2.74636		SLC9A7	-2.42704
SOX9	-2.75089		ADIPOQ	-2.43035
S100P	-2.75358		TCL6|TCL1B	-2.43174
CDH11	-2.75379		SRD5A2L	-2.44054
ID3	-2.75613		ZC3H6	-2.4467
LEFTY2	-2.76433		ZNF490	-2.44745
PDGFA	-2.76674		RNF182	-2.45486
NALP7	-2.76842		LBA1	-2.45521
FADS3	-2.77271		OVOS2	-2.45798
MBD3L2|LOC284428	-2.77438		GPHA2	-2.46102
PCSK1	-2.77962		OR7E91P	-2.46244
HOXA10	-2.78706		ITGAX	-2.46333
SPP1	-2.80166		PIN4	-2.46743
FAM9C	-2.81742		PLXNA2	-2.4689
EGFL6	-2.8257		GPR109A	-2.4722
CRIM2	-2.82571		BCL7A	-2.47501
KLF5	-2.82751		CCL3L1	-2.47645
NPTXR	-2.8283		MGC41945	-2.48854
CALB1	-2.8311		FNDC5	-2.48921
KCNJ1	-2.84441		PDPN	-2.49404
CXADR|LOC440224	-2.84659		COX7B2	-2.49879
ATP12A	-2.86298		POU2AF1	-2.50265
CRYBA4	-2.86652		DSCR8	-2.51251
ZSCAN2	-2.86974		KLHL10	-2.51849
ULBP2	-2.87178		IGHM	-2.51873
ZFHX4	-2.87368		DNAH10	-2.52533
OR8G2	-2.87781		TEDDM1	-2.52706
COL14A1	-2.88102		CDO1	-2.52742
FMOD	-2.88824		SLAMF7	-2.53078
SYT1	-2.90101		ZHX1	-2.53906
CPXM	-2.90359		LTB	-2.55954
ANTXR1	-2.90393		TIFAB|C5orf20	-2.5606
KCNMB4	-2.91505		PCSK1N	-2.56427
KIAA0241	-2.91762		CXCR6	-2.56643
ABCG2	-2.93313		MGC18216	-2.5715
EPS8	-2.93445		TMSL8	-2.57228
LAMB1	-2.941		PIWIL2	-2.57395
APOA1|LOC440837	-2.94545		HBE1	-2.57467
GNPNAT1	-2.95046		SPAG6	-2.57551
PHF15	-2.9513		KIAA1456	-2.57601
LECT1	-2.95182		OR1S1	-2.58297
GABRB3	-2.96149		FGF9	-2.59139
GAD2	-2.96509		BIC	-2.5922
DST	-2.98119		PAGE3	-2.59919
COL6A2	-2.99335		COL4A6	-2.60446
CPNE1	-3.0083		ADCY1	-2.62314
MEIS2	-3.01592		CYP2R1	-2.64844
POSTN	-3.02095		TCL1A	-2.64987
DPPA3	-3.02382		AK5	-2.6518
PCDH18	-3.0296		CCNB3	-2.66336
MID1	-3.03834		TIGD6	-2.68061
SERPINE1	-3.04475		VNN1	-2.68145
SCNN1A	-3.05422		KIAA1462	-2.69783
KRT8	-3.0738		MGC10646	-2.69903
FLRT2	-3.08966		LUZP4	-2.70017
HESX1	-3.09596		MGC24103	-2.71638
ATG9B	-3.09848		COL22A1	-2.71661
URB	-3.10645		IGHV1OR15-1	-2.72533
GADD45A	-3.10783		XAGE1	-2.73262
AP2B1	-3.11763		ADAMDEC1	-2.7542
ACPP	-3.13065		ANKRD22	-2.76894
SKP2	-3.14015		KIAA0125	-2.78424
ANGPT2	-3.15029		KIAA0895	-2.79156
MMP11	-3.16553		OR7E47P	-2.79658
AP2B1	-3.16583		RASGRP1	-2.81252
COL1A1	-3.17255		OVOS|LOC440080|OVOS2	-2.81295
MEST	-3.17732		PASD1	-2.81548
FABP4	-3.18331		SPESP1	-2.81947
EMCN	-3.18451		AVPR2	-2.82012
CRABP2	-3.19235		CXCL14	-2.82241
COL3A1	-3.19625		DDIT4L	-2.84518
NRG1	-3.22678		RP13-102H20.1	-2.85226
GLT8D2	-3.23697		NARG1L	-2.85378
MUC4	-3.24364		KIAA0513	-2.85839
TNFRSF8	-3.25638		LBA1	-2.86268
ATAD3B	-3.2771		HORMAD1	-2.86723
MT1H	-3.31666		PCGF4	-2.87598
PERP	-3.31748		CUTL2	-2.88576
NODAL	-3.32477		CDX1	-2.89307
FOXD1	-3.33402		OSBPL3	-2.90139
SERPINB9	-3.33618		ERVWE1	-2.91222
PUNC	-3.3581		IGSF6	-2.94625
ZFP57	-3.3629		HIST1H2AL	-2.9592
TRIM48	-3.36592		HIST1H2AC	-2.96347
PRM2	-3.38493		TNFRSF17	-2.96428
SPRY2	-3.401		CDH2	-2.96771
CAV1	-3.40934		DDX4	-2.9686
COL16A1	-3.41228		IGLJ3|IGLV3-19	-2.98709
COL9A1	-3.43711		KIAA1641	-2.99539
ITLN2	-3.45002		UHRF2	-3.03765
CNTNAP2	-3.46726		SPAG1	-3.04687
EMP1	-3.46966		OVOS2	-3.05772
PLAT	-3.47237		ZMAT1	-3.07141
LIN28	-3.48248		ANKRD19	-3.07171
PRAMEF11	-3.49779		DHRS9	-3.10681
INHBA	-3.53441		ZIC1	-3.11959
SLC7A3	-3.57229		HIST1H1C	-3.12456
LEFTY1	-3.61623		KIT	-3.16305
H19	-3.62535		USP46	-3.18323
DNMT3L	-3.64797		PIP5K1B	-3.20601
STC1	-3.68512		KIAA1729	-3.20809
RPS6KA1	-3.68687		CXCL9	-3.21731
GPC3	-3.71356		IL1R2	-3.22597
AASS	-3.7288		PLCD4	-3.2639
FLNC	-3.72996		HHEX	-3.27972
CBS	-3.73774		CHI3L1	-3.29167
FLJ16478	-3.75841		AIM2	-3.30634
NRG1	-3.7659		TMEM7	-3.36037
CBS	-3.77079		DEFB122	-3.39029
KRT8	-3.78745		STOX1	-3.42761
MPPED2	-3.79867		OR1F1	-3.4579
OR2W1	-3.79928		ECAT8	-3.53611
OGN	-3.80994		NRCAM	-3.54237
SOX2	-3.8703		CLEC4E	-3.61776
ARGFX	-3.89642		IFNG	-3.62088
VGF	-3.94648		SOX17	-3.67989
GPC4	-3.9482		CCL18	-3.72579
CAV2	-3.96912		IGLV3-25	-3.74351
VSNL1	-4.06553		SYTL4	-3.81193
PTPRZ1	-4.07203		LGALS2	-3.8194
CSPG2	-4.08926		TSPY2|TSPY1	-3.85117
MNAB	-4.18507		MAGEC2	-3.85873
TDGF1	-4.20233		HPX	-3.88908
TIMP4	-4.2067		GLYATL2	-3.96226
ZIC3	-4.26628		TRIM16	-4.00194
TCF21	-4.2946		GKAP1	-4.01544
SULF1	-4.32513		ANKRD15	-4.04375
GJA1	-4.32931		GIP	-4.08688
GSG1	-4.36159		WNT2B	-4.10849
WWTR1	-4.36324		DNASE1L3	-4.17086
TRIM43	-4.3762		BNC1	-4.18286
DNMT3B	-4.38108		S100Z	-4.22282
RP5-1070B1.1	-4.42564		HDC	-4.25398
ITGB1BP3	-4.45981		CCDC38	-4.31438
NKX3-1	-4.46052		FLJ37549	-4.34421
KRT18	-4.57831		CAMP	-4.41142
ASPN	-4.71442		UBD	-4.50105
LRRC17	-4.74307		IRX1	-4.50435
GDF3	-4.77807		FLJ25694	-4.52024
GAL	-4.78065		UGT2B4	-4.54275
CBX3	-4.78576		XAGE1	-4.55691
CCNA1	-4.78831		CHD7	-4.91065
GDF15	-5.01153		CPEB1	-4.95248
LAMC1	-5.33609		NANOS3	-5.21623
GPM6B	-5.44273		FMN2	-5.33322
BCAT1	-5.62593		PRAME	-7.0328

## Sheet: I - BMP
		TCam-2 in vitro	TCam-2 in vivo 1w	TCam-2 in vivo 2w	TCam-2 in vivo 4w	TCam-2 in vivo 6w	2102EP in vitro
BMP signaling	BMPR1A	10.3787	9.47619	9.90322	10.6112	10.3623	9.6033
	BMPR1B	6.8387	6.7079	6.85662	6.87075	6.74206	6.85478
	BMPR2	8.80272	8.21938	8.13231	7.86283	7.51556	7.37331
	BMP4	7.33306	7.84261	8.73223	8.8303	8.64121	8.976
	BMP7	7.32097	7.34133	8.15145	8.63543	8.47731	8.67837
	SMAD4	9.58979	9.17568	9.55212	9.96365	9.73516	10.0522
Reference	SOX2	6.91589					10.0683
	SOX17	10.575					6.64539

## Sheet: J - ACTIVIN
	TCam-2 in vitro	TCam-2 in vivo 1w 1	TCam-2 in vivo 2w 1	TCam-2 in vivo 4w 1	TCam-2 in vivo 6w 1	2102EP in vitro
INHA	6.73941	6.87362	6.83834	6.83831	6.83193	6.79883
INHBA	6.6831	6.70229	6.74009	6.711	6.75116	6.67118
INHBB	7.04907	6.9239	7.00114	7.01153	7.10929	6.89916
INHBC	6.87689	6.71119	6.8822	6.90392	6.88433	6.86206
INHBE	6.88317	6.89645	6.98178	6.95825	7.00492	7.67572
ACVR1B	10.334	9.93407	10.0763	9.7186	9.25696	9.03323
ACVR1C	7.05252	6.94331	7.01891	7.07212	7.00812	6.8727
ACVR2A	7.31593	7.26347	7.32012	7.31052	7.24159	7.46681
ACVR2B	7.08861	7.32194	7.24024	7.43682	7.19121	7.18612
TGFBR3	9.05106	8.61035	8.65321	8.69007	8.10042	7.97064
MAN1	9.58241	9.79602	9.78826	9.74661	9.51432	9.40286
FST	7.1178	7.11292	7.95031	8.14443	7.74079	7.1571
SOX2	6.91589	8.56737	9.76393	11.0194	10.9091	10.0683
SOX17	10.575	9.50458	9.77257	8.42294	6.82167	6.64539

## Sheet: K - WNT
		TCam-2 in vitro	2102EP in vitro
WNT signaling	WNT1	6.65187	6.85784
	WNT2	7.47813	6.74102
	WNT2B	7.61352	6.82302
	WNT3	6.73554	8.87035
	WNT3A	6.8583	7.20097
	WNT4	6.86597	6.77777
	WNT5A	6.76774	6.8053
	WNT5B	7.24081	9.17132
	WNT6	6.96356	6.78922
	WNT7A	6.85347	6.83666
	WNT7B	6.98471	6.8041
	WNT8A	7.05106	7.03055
	WNT8B	6.70566	6.70273
	WNT9A	6.8697	6.73685
	WNT9B	6.83485	7.02773
	WNT10A	6.84773	6.79478
	WNT10B	6.72661	6.68212
	WNT11	6.69917	6.82779
	WNT16	6.92978	6.88663
	FZD1	6.72218	6.7545
	FZD2	8.13553	7.94254
	FZD3	9.04099	7.50089
	FZD4	7.59817	7.26453
	FZD5	7.48477	7.57801
	FZD6	8.78673	7.44574
	FZD7	7.92339	9.42264
	FZD8	6.92488	7.11932
	FZD9	6.95527	8.36265
	FZD10	6.92995	7.12458
Reference	SOX2	6.91589	10.0683
	SOX17	10.575	6.64539
	TCam-2 in vivo 1w	TCam-2 in vivo 2w	TCam-2 in vivo 4w	TCam-2 in vivo 6w
WNT1	0.00911701	0.0795946	0.0262321	0.0117491
WNT2	-0.486733	-0.417468	-0.427517	-0.576776
WNT2B	-0.330538	-0.0190773	-0.130361	-0.633737
WNT3	0.896243	1.45846	1.81818	1.97224
WNT3A	-0.0602565	-0.0423153	0.0882571	0.0344868
WNT4	-0.204087	-0.0924057	-0.0606713	0.00745551
WNT5A	0.00379748	0.11274	-0.0151818	-0.0739857
WNT5B	0.377223	1.50646	1.7714	1.54421
WNT6	-0.0355246	-0.00479237	0.0199191	0.028504
WNT7A	-0.00227679	-0.0718926	-0.0451081	-0.0688613
WNT7B	-0.0689171	-0.211455	-0.122093	-0.127509
WNT8A	-0.0353673	-0.0538161	-0.0160783	-0.265398
WNT8B	-0.0401922	-0.0888377	-0.0660795	-0.0315617
WNT9A	-0.181784	-0.156406	-0.0916067	-0.0818355
WNT9B	0.0340903	0.087691	0.0547384	0.0847058
WNT10A	-0.0650282	-0.11144	-0.110099	-0.0375563
WNT10B	0.0711696	0.302574	0.388842	0.327098
WNT11	-0.000624927	-0.0169315	-0.0187519	0.0394331
WNT16	-0.195366	-0.125495	-0.201815	-0.123825
FZD1	0.0431183	0.15161	0.135136	0.0178107
FZD2	-0.833539	-0.328235	-0.304475	-0.495543
FZD3	-0.514931	-0.392946	-0.432942	-0.901001
FZD4	-0.00730393	0.198391	0.16725	-0.212106
FZD5	-0.0355529	0.117715	0.18622	0.71336
FZD6	-0.763607	-0.686765	-0.633005	-1.05063
FZD7	-0.187444	-0.076801	-0.108669	-0.101556
FZD7	-0.187144	0.751382	1.32334	1.64925
FZD8	0.0525675	0.2898	0.420876	0.490774
FZD9	0.0186646	0.330507	0.385293	0.662093
FZD10	0.0434768	0.117107	0.177065	0.0560243

[truncated: 1 more sheets: L - GAPDHs]
