# Supplementary material for: BMP Inhibition in Seminomas Initiates Acquisition of Pluripotency via NODAL Signaling Resulting in Reprogramming to an Embryonal Carcinoma
Source: PLoS Genet. 2015 Jul 30;11(7):e1005415. doi: 10.1371/journal.pgen.1005415 (PMC4520454; doi:10.1371/journal.pgen.1005415)
Supplement: S1 Table — (XLSX) [file pgen.1005415.s009.xlsx]

## Sheet: Tabelle1
Table 1: antibodies used in this study
1st Antibody	Company	Clone / Order No.	Western Blot	IHC	IF
beta-Aktin	Sigma-Aldrich	AC-15	1:20000	-	-
beta-CATENIN	BD Biosciences	610154	-	1:200	1:200
CD30	Santa Cruz	Ber-H2 / sc19658	-	1:200	-
cKIT	Abcam	ab5506	-	1:200	-
DNMT3B	Abcam	ab122932	-	1:200	-
DPPA3	Santa Cruz	D5 / sc50369	1:300	1:100	-
GDF3	Abcam	ab38547	-	1:200	-
ID1	Santa Cruz	C20 / sc488	-	1:25	-
LIN28	R&D	AF3757	1:500	-	-
NODAL	Abcam	EP2058Y / ab81287	1:400	-	-
phospho-SMAD1/5	Cell Signaling	9516	1:500	1:200	1:200
phospho-SMAD2/3	Cell Signaling	8828	1:1000	-	-
SOX17	Abcam	ab84990	-	1:200	-
SOX2	R&D	MAB2018	1:400	1:200	-
ZIC3	Abcam	ab80966	1:400	1:50	1:100
2nd Antibody	Company	Clone / Order No.	Western Blot	IHC	IF
Anti-mouse HRP	Invitrogen	61-0120	1:1000	-	-
Anti-rabbit HRP	Invitrogen	65-6120	1:2000	-	-
Anti-goat HRP	Invitrogen	61-1620	1:2000	-	-
