# Supplementary material for: BMP Inhibition in Seminomas Initiates Acquisition of Pluripotency via NODAL Signaling Resulting in Reprogramming to an Embryonal Carcinoma
Source: PLoS Genet. 2015 Jul 30;11(7):e1005415. doi: 10.1371/journal.pgen.1005415 (PMC4520454; doi:10.1371/journal.pgen.1005415)
Supplement: S2 Table — (XLSX) [file pgen.1005415.s010.xlsx]

## Sheet: Tabelle1
Table 2: Oligonucleotides used in this study
Gene	Forward primer	Reverse primer	Tan	Cycles
CRIPTO	CGGCAACTAATCCCAGTTCA	CGATGCTAACGCCTCTTTTC	60°C	40
CRYPTIC	GAGGCCAGGAAGTCTTTCG	ACCAGAGGCGCAGTGAAT	60°C	40
DNMT3B	CCAGCTCTTACCTTACCATC	CAGACATAGCCTGTCGCTTG	56°C	40
DNMT3L	GCCGTACACAAGATCGAAGG	TTTGGGCTTTTTGGAAAGTG	60°C	40
GAL	CTGGTGAGGCCATTCTTGTC	AAGGAAAAACGAGGCTGGAC	60°C	40
GAPDH	TGCCAAATATGATGACATCAAGAA	GGAGTGGGTGTCGCTGTTG	60°C	40
GDF3	CAGGAGGAAGCTTGGGAAAT	TGCTACGTAAAGGAGCTGGG	60°C	40
GDF3-Bislufite	TTTTAATTTTTGGGTTTAGATAAGG	CCCAATTCCAAATATTTTTCTAAATAAC	60°C	40
ID1	TCCAGCACGTCATCGACTAC	TCAGCGACACAAGATGCG	60°C	40
ID2	TCAGCCTGCATCACCAGAGA	CTGCAAGGACAGGATGCTGATA	60°C	40
ID3	TCAGCTTAGCCAGGTGGAAATC	TGGCTCGGCCAGGACTAC	60°C	40
JARID2	TACCACCCGTTCTTCTGACC	CATGAAGCAATTGTCCCCTT	60°C	40
LEFTY1	TTGGGGACTATGGAGCTCAG	TCA AGTCCCTCGATGGCTAC	60°C	40
LIN28	TTCGGCTTCCTGTCCATGAC	CCACTGCCTCACCCTCCTT	60°C	40
NODAL	CCCCAAGCAGTACAATGCCTA	TTTCAGCAGGCTCTGGATGTA	60°C	40
OCT3/4	GGGAGATTGATAACTGGTGTGTT	GTGTATATCCCAGGGTGATCCTC	60°C	40
PRDM1	GGGTGCAGCCTTTATGAGTC	CCTTGTTCATGCCCTGAGAT	60°C	40
PRDM14	TCCACACAGGGGGTGTACTT	GAGCCTTCAGGTCACAGAGC	60°C	40
SALL4	GTCATTCCCTGGGTGGTTC	AGCACATCAACTCGGAGGAG	60°C	40
SMAD1	CAGCAGCACCTACCCTCACT	CCTCCCCTCCAACATAATAA	60°C	30
SOX17	GGCGCAGCAGAATCCAGA	CCACGACTTGCCCAGCAT	60°C	40
SOX2	CCCTGCTGAGAATAGGACAT	CCCTGCAGTACAACTCTATG	56°C	40
TFAP2C	GGCCCAGCAACTGTGTAAAGA	GCAGTTCTGTATGTTCGTCTCCAA	60°C	40
BMP4	GCATTCGGTTACCAGGAATC	TGAGCCTTTCCAGCAAGTTT	60°C	40
BMP8B	GCACCTTGTAAATCCGGAAC	ACCTGGTCATGAGCTTCGTT	60°C	40
WNT5	GAGCCCAGAGATGTGTACTGC	CTTCTAATGGAGCCCCACCT	60°C	40
WNT5B	TGGGACTGACAGTTTCCAGA	TTGAAGCAGAAGGTTGACAGC	60°C	40
ZIC3	GCCAGTTCAGGCTATGAATC	TGCTAGTTTGAACTGCAGAA	60°C	40
